# Supplementary material for: An Arabidopsis Nucleoporin NUP85 modulates plant responses to ABA and salt stress
Source: PLoS Genet. 2017 Dec 12;13(12):e1007124. doi: 10.1371/journal.pgen.1007124 (PMC5741264; doi:10.1371/journal.pgen.1007124)
Supplement: S1 Table — (XLSX) [file pgen.1007124.s010.xlsx]

## Sheet: nup85_mock_vs_WT_mock
Geneid	baseMean	log2FoldChange nup85 vs WT	lfcSE	stat	pvalue	padj	func
AT4G32910	143.385	-2.32075	0.243017	-9.54972	1.30053e-21	1.10929e-17	NUP85
AT1G02920	456.137	-1.62455	0.21341	-7.61235	2.69151e-14	9.1829e-11	glutathione S-transferase 7
AT1G07050	63.4971	-1.33682	0.257117	-5.19928	2.00062e-07	0.000131264	CCT motif family protein
AT1G73260	203.507	-1.26277	0.223644	-5.64637	1.63873e-08	1.55306e-05	kunitz trypsin inhibitor 1
AT5G43580	142.096	-1.26104	0.239931	-5.25586	1.47332e-07	0.000109276	Serine protease inhibitor, potato inhibitor I-type family protein
AT5G62360	212.446	-1.2316	0.227026	-5.42495	5.79693e-08	4.49499e-05	Plant invertase/pectin methylesterase inhibitor superfamily protein
AT4G02520	1189.28	-1.21449	0.203917	-5.9558	2.58802e-09	3.1535e-06	glutathione S-transferase PHI 2
AT4G07820	53.0727	-1.21064	0.260109	-4.65435	3.25004e-06	0.00135225	CAP (Cysteine-rich secretory proteins, Antigen 5, and Pathogenesis-related 1 protein) superfamily protein
AT2G30750	45.9019	-1.18966	0.262273	-4.53597	5.73385e-06	0.00202207	cytochrome P450, family 71, subfamily A, polypeptide 12
AT1G65970	135.681	-1.17621	0.233425	-5.03893	4.6814e-07	0.0002662	thioredoxin-dependent peroxidase 2
AT2G05510	145.84	-1.15822	0.235403	-4.92015	8.64761e-07	0.000409776	Glycine-rich protein family
AT4G16260	641.618	-1.13617	0.192107	-5.91427	3.33347e-09	3.34504e-06	Glycosyl hydrolase superfamily protein
AT1G31173	136.392	-1.10351	0.241593	-4.56763	4.93267e-06	0.00182927	MIR167D; miRNA
AT2G43510	86.047	-1.10161	0.257579	-4.2768	1.89602e-05	0.00505378	trypsin inhibitor protein 1
AT3G09940	89.0824	-1.08966	0.259859	-4.19326	2.74979e-05	0.00689834	monodehydroascorbate reductase
AT2G33830	614.943	-1.08614	0.208269	-5.21509	1.83729e-07	0.000130593	Dormancy/auxin associated family protein
AT2G43535	439.811	-1.05812	0.23106	-4.57942	4.66262e-06	0.00179488	Scorpion toxin-like knottin superfamily protein
AT1G06620	84.0506	-1.03977	0.255267	-4.07326	4.63589e-05	0.0108334	2-oxoglutarate (2OG) and Fe(II)-dependent oxygenase superfamily protein
AT2G26560	77.149	-1.01901	0.26069	-3.90889	9.27207e-05	0.0165359	phospholipase A 2A
AT4G11460	32.446	-1.01887	0.251606	-4.04947	5.1333e-05	0.0116759	cysteine-rich RLK (RECEPTOR-like protein kinase) 30
AT1G66280	341.051	-0.97604	0.232041	-4.20633	2.59549e-05	0.00660842	Glycosyl hydrolase superfamily protein
AT3G15356	154.288	-0.967681	0.2565	-3.77263	0.000161533	0.0239041	Legume lectin family protein
AT2G05380	4784.29	-0.955504	0.192655	-4.95967	7.06117e-07	0.000346894	glycine-rich protein 3 short isoform
AT3G47348	63.8396	-0.953949	0.25653	-3.71867	0.000200273	0.0273259	snoRNA
AT2G45510	153.696	-0.953359	0.241644	-3.94531	7.96972e-05	0.0151062	cytochrome P450, family 704, subfamily A, polypeptide 2
AT2G39030	58.9216	-0.94629	0.262078	-3.61072	0.000305346	0.0369426	Acyl-CoA N-acyltransferases (NAT) superfamily protein
AT1G61580	305.837	-0.934399	0.213333	-4.38	1.18682e-05	0.00381998	R-protein L3 B
AT2G05540	151.127	-0.932246	0.228206	-4.08511	4.40555e-05	0.0105851	Glycine-rich protein family
AT3G62150	127.882	-0.909969	0.260356	-3.4951	0.000473884	0.0464597	P-glycoprotein 21
AT4G23700	64.5811	-0.900152	0.256324	-3.51177	0.000445126	0.0449314	cation/H+ exchanger 17
AT1G68050	255.353	-0.898546	0.207546	-4.32939	1.49522e-05	0.00455482	flavin-binding, kelch repeat, f box 1
AT2G11240	2392.54	-0.895616	0.174541	-5.13127	2.878e-07	0.000175342	transposable element gene
AT2G27402	140.528	-0.887865	0.241829	-3.67146	0.00024117	0.0311676	BEST Arabidopsis thaliana protein match is: plastid transcriptionally active 18 (TAIR:AT2G32180.1); Has 35333 Blast hits to 34131 proteins in 2444 species: Archae - 798; Bacteria - 22429; Metazoa - 974; Fungi - 991; Plants - 531; Viruses - 0; Other Eukaryotes - 9610 (source: NCBI BLink).
AT3G26840	91.6054	-0.882796	0.24678	-3.57726	0.000347215	0.0387134	Esterase/lipase/thioesterase family protein
AT5G39520	22.6553	-0.87869	0.252927	-3.47408	0.000512604	NA	Protein of unknown function (DUF1997)
AT2G30600	653.585	-0.871353	0.201798	-4.31794	1.57491e-05	0.00469454	BTB/POZ domain-containing protein
AT1G17180	281.061	-0.861594	0.243866	-3.53306	0.000410773	0.04299	glutathione S-transferase TAU 25
AT3G49120	1210.84	-0.843245	0.177233	-4.75783	1.95687e-06	0.000867553	peroxidase CB
AT3G44300	366.441	-0.819093	0.20906	-3.91797	8.92965e-05	0.0162054	nitrilase 2
AT5G57630	465.777	-0.790743	0.209687	-3.77107	0.000162546	0.0239041	CBL-interacting protein kinase 21
AT4G02970	271.095	-0.788713	0.208439	-3.78391	0.000154384	0.0237669	7SL RNA1
AT1G54010	394.194	-0.782396	0.20152	-3.88247	0.000103403	0.0179994	GDSL-like Lipase/Acylhydrolase superfamily protein
AT1G54000	366.018	-0.777378	0.219417	-3.54292	0.000395723	0.0419294	GDSL-like Lipase/Acylhydrolase superfamily protein
AT5G65080	27.2897	-0.771102	0.258321	-2.98505	0.00283534	NA	K-box region and MADS-box transcription factor family protein
AT1G17860	505.046	-0.75945	0.203402	-3.73374	0.000188661	0.0263801	Kunitz family trypsin and protease inhibitor protein
AT2G38390	379.396	-0.749099	0.197728	-3.78853	0.000151544	0.0237669	Peroxidase superfamily protein
AT4G15680	21.1695	-0.747525	0.235623	-3.17255	0.00151106	NA	Thioredoxin superfamily protein
AT2G05520	11111.5	-0.747097	0.186826	-3.9989	6.36372e-05	0.012789	glycine-rich protein 3
AT3G30720	22.4338	-0.744148	0.254694	-2.92174	0.00348085	NA	qua-quine starch
AT3G28580	23.666	-0.74099	0.254109	-2.91603	0.00354516	NA	P-loop containing nucleoside triphosphate hydrolases superfamily protein
AT3G44750	513.703	-0.730222	0.208504	-3.5022	0.000461427	0.0456749	histone deacetylase 3
AT4G36648	593.541	-0.728763	0.188653	-3.86297	0.000112016	0.0193018	other RNA
AT3G09260	15235.4	-0.723105	0.177377	-4.07665	4.56899e-05	0.0108253	Glycosyl hydrolase superfamily protein
AT2G38860	349.72	-0.714717	0.203261	-3.51626	0.000437676	0.0447085	Class I glutamine amidotransferase-like superfamily protein
AT4G25630	521.616	-0.714073	0.199997	-3.57042	0.000356415	0.0393951	fibrillarin 2
AT5G44020	1948.31	-0.710367	0.196925	-3.6073	0.000309403	0.0371698	HAD superfamily, subfamily IIIB acid phosphatase
AT5G24490	3255.13	-0.708995	0.16651	-4.25798	2.0628e-05	0.00541373	30S ribosomal protein, putative
AT4G32810	25.8252	-0.698875	0.258444	-2.70416	0.00684765	NA	carotenoid cleavage dioxygenase 8
AT1G78850	1256.42	-0.686491	0.189012	-3.632	0.000281236	0.0347653	D-mannose binding lectin protein with Apple-like carbohydrate-binding domain
AT3G16450	909.901	-0.673135	0.182679	-3.6848	0.000228884	0.0300349	Mannose-binding lectin superfamily protein
AT1G02470	14.9273	-0.660544	0.239809	-2.75446	0.00587891	NA	Polyketide cyclase/dehydrase and lipid transport superfamily protein
AT2G07697	22.0995	-0.65318	0.23316	-2.80142	0.00508776	NA	transposable element gene
AT1G20440	3584.87	-0.651123	0.170564	-3.81746	0.000134831	0.0217461	cold-regulated 47
AT4G17090	807.08	-0.638324	0.183835	-3.47226	0.000516091	0.0490547	chloroplast beta-amylase
AT1G56280	3187.49	-0.634355	0.168608	-3.76232	0.000168346	0.0245454	drought-induced 19
AT5G53820	16.947	-0.62869	0.238992	-2.63059	0.0085236	NA	Late embryogenesis abundant protein (LEA) family protein
AT2G05440	4401.25	-0.625303	0.157437	-3.97176	7.13428e-05	0.0141516	GLYCINE RICH PROTEIN 9
AT1G33030	11.8093	-0.625125	0.226404	-2.7611	0.00576065	NA	O-methyltransferase family protein
AT1G10760	5162.4	-0.614736	0.164166	-3.7446	0.000180684	0.0254735	Pyruvate phosphate dikinase, PEP/pyruvate binding domain
AT1G49570	14.423	-0.613921	0.239037	-2.56831	0.0102197	NA	Peroxidase superfamily protein
AT4G39260	8098.1	-0.607395	0.161002	-3.7726	0.000161553	0.0239041	cold, circadian rhythm, and RNA binding 1
AT1G20693	2938.16	-0.605859	0.162818	-3.72109	0.000198364	0.0272894	high mobility group B2
AT2G43140	25.4998	-0.59117	0.245747	-2.4056	0.0161457	NA	basic helix-loop-helix (bHLH) DNA-binding superfamily protein
AT4G01525	17.6881	-0.589116	0.246425	-2.39065	0.0168187	NA	transposable element gene
AT4G27657	24.4007	0.602591	0.257211	2.34279	0.0191401	NA	unknown protein; FUNCTIONS IN: molecular_function unknown; INVOLVED IN: biological_process unknown; LOCATED IN: endomembrane system; EXPRESSED IN: 15 plant structures; EXPRESSED DURING: 9 growth stages; BEST Arabidopsis thaliana protein match is: unknown protein (TAIR:AT5G54145.1); Has 30201 Blast hits to 17322 proteins in 780 species: Archae - 12; Bacteria - 1396; Metazoa - 17338; Fungi - 3422; …
AT1G64860	1360.41	0.604824	0.168882	3.58133	0.000341844	0.0387134	sigma factor A
AT1G26920	934.63	0.606414	0.174113	3.48287	0.000496078	0.0483577	unknown protein; BEST Arabidopsis thaliana protein match is: unknown protein (TAIR:AT1G69760.1); Has 47 Blast hits to 47 proteins in 13 species: Archae - 0; Bacteria - 0; Metazoa - 0; Fungi - 7; Plants - 34; Viruses - 0; Other Eukaryotes - 6 (source: NCBI BLink).
AT5G05380	25.1451	0.616328	0.258768	2.38177	0.0172294	NA	prenylated RAB acceptor 1.B3
AT4G15248	21.3255	0.616709	0.250242	2.46445	0.0137225	NA	B-box type zinc finger family protein
AT3G59400	1928.44	0.619404	0.172805	3.58441	0.000337837	0.0386789	enzyme binding;tetrapyrrole binding
AT5G01820	926.393	0.642468	0.178427	3.60073	0.000317324	0.0375919	serine/threonine protein kinase 1
AT4G10770	677.646	0.64444	0.185208	3.47954	0.000502271	0.0486832	oligopeptide transporter 7
AT3G59060	1501.39	0.644878	0.167307	3.85445	0.000115988	0.0197864	phytochrome interacting factor 3-like 6
AT5G19120	960.534	0.649366	0.174715	3.71671	0.000201833	0.0273259	Eukaryotic aspartyl protease family protein
AT3G10930	15.8582	0.660458	0.242441	2.7242	0.00644573	NA	unknown protein; FUNCTIONS IN: molecular_function unknown; INVOLVED IN: biological_process unknown; LOCATED IN: mitochondrion; EXPRESSED IN: 18 plant structures; EXPRESSED DURING: 9 growth stages; Has 1 Blast hits to 1 proteins in 1 species: Archae - 0; Bacteria - 0; Metazoa - 0; Fungi - 0; Plants - 1; Viruses - 0; Other Eukaryotes - 0 (source: NCBI BLink).
AT5G59950	614.889	0.669671	0.182325	3.67295	0.000239771	0.0311676	RNA-binding (RRM/RBD/RNP motifs) family protein
AT5G03230	737.024	0.674267	0.191964	3.51247	0.000443965	0.0449314	Protein of unknown function, DUF584
AT3G26510	573.892	0.680241	0.183499	3.70705	0.000209691	0.0279462	Octicosapeptide/Phox/Bem1p family protein
AT1G01720	344.155	0.680308	0.195971	3.47148	0.000517606	0.0490547	NAC (No Apical Meristem) domain transcriptional regulator superfamily protein
AT4G35090	4810.64	0.683363	0.173665	3.93496	8.32122e-05	0.0155991	catalase 2
AT2G46530	355.968	0.693882	0.195942	3.54127	0.000398212	0.0419327	auxin response factor 11
AT3G24050	499.471	0.69997	0.185007	3.78349	0.000154647	0.0237669	GATA transcription factor 1
AT3G18490	2598.45	0.702404	0.178006	3.94596	7.948e-05	0.0151062	Eukaryotic aspartyl protease family protein
AT3G56360	1941.02	0.706067	0.199006	3.54797	0.000388213	0.0416512	unknown protein; FUNCTIONS IN: molecular_function unknown; INVOLVED IN: biological_process unknown; LOCATED IN: chloroplast; EXPRESSED IN: 24 plant structures; EXPRESSED DURING: 15 growth stages; BEST Arabidopsis thaliana protein match is: unknown protein (TAIR:AT5G05250.1); Has 45 Blast hits to 45 proteins in 13 species: Archae - 0; Bacteria - 0; Metazoa - 0; Fungi - 0; Plants - 45; Viruses - 0;…
AT3G19030	400.554	0.706468	0.19544	3.61476	0.000300627	0.0366315	unknown protein; FUNCTIONS IN: molecular_function unknown; INVOLVED IN: pyridoxine biosynthetic process, homoserine biosynthetic process; LOCATED IN: endomembrane system; EXPRESSED IN: 19 plant structures; EXPRESSED DURING: 9 growth stages; BEST Arabidopsis thaliana protein match is: unknown protein (TAIR:AT1G49500.1); Has 22 Blast hits to 22 proteins in 2 species: Archae - 0; Bacteria - 0; Metaz…
AT3G61460	461.282	0.708551	0.203879	3.47535	0.000510193	0.0490547	brassinosteroid-responsive RING-H2
AT1G52000	945.206	0.712632	0.189771	3.75523	0.000173182	0.0248262	Mannose-binding lectin superfamily protein
AT2G21210	602.164	0.715344	0.195434	3.66029	0.000251933	0.0319148	SAUR-like auxin-responsive protein family
AT1G04770	536.367	0.719051	0.192798	3.72955	0.000191824	0.0266042	Tetratricopeptide repeat (TPR)-like superfamily protein
AT3G56880	442.994	0.720272	0.188705	3.81693	0.000135124	0.0217461	VQ motif-containing protein
AT5G49730	2954.89	0.723625	0.193169	3.74606	0.000179632	0.0254735	ferric reduction oxidase 6
AT4G14819	24.2673	0.723791	0.257249	2.81358	0.00489934	NA	Protein of unknown function (DUF1677)
AT5G06980	388.648	0.724147	0.191858	3.77438	0.000160403	0.0239041	unknown protein; BEST Arabidopsis thaliana protein match is: unknown protein (TAIR:AT3G12320.1); Has 30201 Blast hits to 17322 proteins in 780 species: Archae - 12; Bacteria - 1396; Metazoa - 17338; Fungi - 3422; Plants - 5037; Viruses - 0; Other Eukaryotes - 2996 (source: NCBI BLink).
AT2G23430	314.767	0.726184	0.205755	3.52937	0.000416554	0.0433292	Cyclin-dependent kinase inhibitor family protein
AT2G23810	700.666	0.72689	0.17889	4.06333	4.83774e-05	0.0111523	tetraspanin8
AT2G35260	2335.74	0.727721	0.179878	4.04564	5.21809e-05	0.0117126	unknown protein; FUNCTIONS IN: molecular_function unknown; INVOLVED IN: biological_process unknown; LOCATED IN: chloroplast; EXPRESSED IN: 21 plant structures; EXPRESSED DURING: 13 growth stages; BEST Arabidopsis thaliana protein match is: unknown protein (TAIR:AT4G17840.1); Has 42 Blast hits to 42 proteins in 14 species: Archae - 0; Bacteria - 0; Metazoa - 0; Fungi - 0; Plants - 42; Viruses - 0;…
AT5G60850	652.711	0.728467	0.20798	3.50257	0.000460785	0.0456749	OBF binding protein 4
AT1G13360	859.185	0.729601	0.186962	3.9024	9.52453e-05	0.0167504	unknown protein; BEST Arabidopsis thaliana protein match is: unknown protein (TAIR:AT3G25870.1); Has 69 Blast hits to 69 proteins in 16 species: Archae - 0; Bacteria - 0; Metazoa - 6; Fungi - 0; Plants - 63; Viruses - 0; Other Eukaryotes - 0 (source: NCBI BLink).
AT3G06070	331.62	0.736813	0.205896	3.57856	0.000345488	0.0387134	unknown protein; BEST Arabidopsis thaliana protein match is: unknown protein (TAIR:AT5G19190.1); Has 33 Blast hits to 33 proteins in 12 species: Archae - 0; Bacteria - 0; Metazoa - 1; Fungi - 0; Plants - 32; Viruses - 0; Other Eukaryotes - 0 (source: NCBI BLink).
AT1G80130	389.029	0.737715	0.205018	3.5983	0.000320307	0.0376835	Tetratricopeptide repeat (TPR)-like superfamily protein
AT5G06530	253.243	0.739962	0.207645	3.56359	0.000365816	0.0397481	ABC-2 type transporter family protein
AT5G20190	1561.23	0.746297	0.166817	4.47376	7.68572e-06	0.00262221	Tetratricopeptide repeat (TPR)-like superfamily protein
AT5G62470	207.94	0.752133	0.214284	3.50999	0.000448127	0.0449682	myb domain protein 96
AT5G17220	273.58	0.753909	0.206958	3.64281	0.000269673	0.0335792	glutathione S-transferase phi 12
AT1G64500	333.371	0.760341	0.20125	3.77808	0.00015804	0.0239041	Glutaredoxin family protein
AT3G46550	273.037	0.772775	0.211907	3.64677	0.000265562	0.0333104	Fasciclin-like arabinogalactan family protein
AT3G57400	407.343	0.773124	0.191587	4.03536	5.45181e-05	0.0119623	unknown protein; FUNCTIONS IN: molecular_function unknown; INVOLVED IN: N-terminal protein myristoylation; LOCATED IN: cellular_component unknown; BEST Arabidopsis thaliana protein match is: unknown protein (TAIR:AT5G52500.1); Has 38 Blast hits to 38 proteins in 7 species: Archae - 0; Bacteria - 0; Metazoa - 0; Fungi - 0; Plants - 38; Viruses - 0; Other Eukaryotes - 0 (source: NCBI BLink).
AT2G41190	247.563	0.777029	0.217801	3.56761	0.000360258	0.0393951	Transmembrane amino acid transporter family protein
AT1G25560	546.436	0.779626	0.202492	3.85015	0.000118043	0.0199377	AP2/B3 transcription factor family protein
AT4G38860	842.002	0.780801	0.20397	3.82803	0.000129175	0.0211884	SAUR-like auxin-responsive protein family
AT5G67420	1046.1	0.782782	0.182613	4.28656	1.81464e-05	0.00503677	LOB domain-containing protein 37
AT1G62510	505.004	0.782936	0.218749	3.57915	0.00034471	0.0387134	Bifunctional inhibitor/lipid-transfer protein/seed storage 2S albumin superfamily protein
AT5G62430	267.415	0.784386	0.219773	3.56907	0.000358248	0.0393951	cycling DOF factor 1
AT4G00150	164.047	0.784912	0.222897	3.52141	0.000429251	0.044112	GRAS family transcription factor
AT2G38470	444.783	0.786837	0.217637	3.61536	0.000299926	0.0366315	WRKY DNA-binding protein 33
AT2G39800	5910.43	0.790301	0.185817	4.25311	2.10825e-05	0.00544918	delta1-pyrroline-5-carboxylate synthase 1
AT2G15880	204.728	0.795634	0.221719	3.58848	0.000332612	0.0385989	Leucine-rich repeat (LRR) family protein
AT2G41250	309.779	0.797236	0.204	3.90802	9.30561e-05	0.0165359	Haloacid dehalogenase-like hydrolase (HAD) superfamily protein
AT3G46620	294.027	0.798138	0.208153	3.83438	0.00012588	0.0208484	zinc finger (C3HC4-type RING finger) family protein
AT5G19190	978.553	0.799751	0.176419	4.53326	5.80815e-06	0.00202207	unknown protein; BEST Arabidopsis thaliana protein match is: unknown protein (TAIR:AT3G06070.1); Has 1807 Blast hits to 1807 proteins in 277 species: Archae - 0; Bacteria - 0; Metazoa - 736; Fungi - 347; Plants - 385; Viruses - 0; Other Eukaryotes - 339 (source: NCBI BLink).
AT3G59940	2464.16	0.802085	0.176706	4.5391	5.6494e-06	0.00202207	Galactose oxidase/kelch repeat superfamily protein
AT4G10380	199.353	0.803739	0.224168	3.58544	0.000336513	0.0386789	NOD26-like intrinsic protein 5;1
AT1G32900	1073.93	0.806269	0.175451	4.59541	4.31897e-06	0.00175422	UDP-Glycosyltransferase superfamily protein
AT5G02020	261.37	0.808366	0.224412	3.60216	0.000315586	0.0375919	Encodes a protein involved in salt tolerance, names SIS (Salt Induced Serine rich).
AT5G56550	254.942	0.812209	0.206569	3.93191	8.4275e-05	0.0156266	oxidative stress 3
AT1G73870	456.35	0.824532	0.205254	4.01713	5.89105e-05	0.0124068	B-box type zinc finger protein with CCT domain
AT5G57340	348.774	0.837377	0.195438	4.28461	1.83059e-05	0.00503677	unknown protein; Has 30201 Blast hits to 17322 proteins in 780 species: Archae - 12; Bacteria - 1396; Metazoa - 17338; Fungi - 3422; Plants - 5037; Viruses - 0; Other Eukaryotes - 2996 (source: NCBI BLink).
AT1G78100	263.397	0.837938	0.207884	4.0308	5.55879e-05	0.0120035	F-box family protein
AT1G70290	1221.98	0.848877	0.169445	5.00976	5.4499e-07	0.000299903	trehalose-6-phosphatase synthase S8
AT4G01460	234.698	0.850377	0.210771	4.0346	5.46962e-05	0.0119623	basic helix-loop-helix (bHLH) DNA-binding superfamily protein
AT4G24972	157.738	0.855965	0.226068	3.78631	0.000152902	0.0237669	tapetum determinant 1
AT2G30230	116.689	0.85729	0.241595	3.54845	0.000387503	0.0416512	unknown protein; FUNCTIONS IN: molecular_function unknown; INVOLVED IN: biological_process unknown; LOCATED IN: endomembrane system; BEST Arabidopsis thaliana protein match is: unknown protein (TAIR:AT1G06980.1); Has 167 Blast hits to 167 proteins in 14 species: Archae - 0; Bacteria - 0; Metazoa - 0; Fungi - 0; Plants - 167; Viruses - 0; Other Eukaryotes - 0 (source: NCBI BLink).
AT4G18880	248.309	0.857619	0.214301	4.00193	6.28266e-05	0.012789	heat shock transcription factor A4A
AT1G29460	122.774	0.858665	0.243438	3.52724	0.000419909	0.0434135	SAUR-like auxin-responsive protein family
AT5G46830	91.594	0.863073	0.248493	3.47323	0.000514239	0.0490547	NACL-inducible gene 1
AT3G02380	242.442	0.863743	0.21866	3.95017	7.80953e-05	0.0151062	CONSTANS-like 2
AT5G24150	396.722	0.867337	0.199886	4.33915	1.43035e-05	0.00443641	FAD/NAD(P)-binding oxidoreductase family protein
AT3G18773	157.256	0.87636	0.230038	3.80963	0.000139177	0.022189	RING/U-box superfamily protein
AT1G29500	199.179	0.878035	0.228813	3.83735	0.00012437	0.0208003	SAUR-like auxin-responsive protein family
AT4G02075	84.6149	0.884673	0.249699	3.54296	0.000395659	0.0419294	RING/FYVE/PHD zinc finger superfamily protein
AT5G60680	1156.15	0.890875	0.179555	4.96157	6.99251e-07	0.000346894	Protein of unknown function, DUF584
AT5G46490	173.45	0.893024	0.221872	4.02495	5.69866e-05	0.0121517	Disease resistance protein (TIR-NBS-LRR class) family
AT1G56650	92.1064	0.896628	0.244962	3.66028	0.000251944	0.0319148	production of anthocyanin pigment 1
AT4G14090	158.145	0.901381	0.229953	3.91985	8.86054e-05	0.0162054	UDP-Glycosyltransferase superfamily protein
AT1G72940	176.332	0.904815	0.225932	4.00481	6.20686e-05	0.012789	Toll-Interleukin-Resistance (TIR) domain-containing protein
AT5G18030	159.031	0.912417	0.242822	3.75756	0.000171577	0.0248045	SAUR-like auxin-responsive protein family
AT2G25900	1262.95	0.914842	0.199913	4.57621	4.73473e-06	0.00179488	Zinc finger C-x8-C-x5-C-x3-H type family protein
AT5G10930	356.545	0.91665	0.212434	4.31499	1.59613e-05	0.00469454	CBL-interacting protein kinase 5
AT1G29510	61.4996	0.917647	0.262096	3.50118	0.000463202	0.0456749	SAUR-like auxin-responsive protein family
AT5G62020	139.365	0.91943	0.229939	3.99858	6.37239e-05	0.012789	heat shock transcription factor B2A
AT4G28240	678.321	0.919484	0.209831	4.38201	1.17589e-05	0.00381998	Wound-responsive family protein
AT3G46900	77.0389	0.922805	0.252157	3.65965	0.000252564	0.0319148	copper transporter 2
AT3G03850	52.192	0.939894	0.261823	3.58981	0.000330923	0.0385989	SAUR-like auxin-responsive protein family
AT1G27360	68.2975	0.941579	0.254893	3.69402	0.000220736	0.0291903	squamosa promoter-like 11
AT5G21940	1318.91	0.949872	0.174288	5.45002	5.03631e-08	4.09116e-05	unknown protein; BEST Arabidopsis thaliana protein match is: unknown protein (TAIR:AT3G43850.1); Has 30201 Blast hits to 17322 proteins in 780 species: Archae - 12; Bacteria - 1396; Metazoa - 17338; Fungi - 3422; Plants - 5037; Viruses - 0; Other Eukaryotes - 2996 (source: NCBI BLink).
AT4G27410	204.05	0.950751	0.22101	4.30184	1.69386e-05	0.00481594	NAC (No Apical Meristem) domain transcriptional regulator superfamily protein
AT3G45210	192.307	0.954433	0.217294	4.39235	1.12131e-05	0.00375068	Protein of unknown function, DUF584
AT4G38840	451.716	0.973005	0.225987	4.30558	1.66551e-05	0.00481558	SAUR-like auxin-responsive protein family
AT4G34150	396.289	0.976329	0.192035	5.08413	3.6931e-07	0.000217244	Calcium-dependent lipid-binding (CaLB domain) family protein
AT5G62280	346.421	0.983406	0.201644	4.87694	1.07745e-06	0.000496764	Protein of unknown function (DUF1442)
AT1G72920	116.478	0.984843	0.23729	4.15038	3.31928e-05	0.00820631	Toll-Interleukin-Resistance (TIR) domain family protein
AT3G11410	978.664	0.988962	0.20828	4.74823	2.05201e-06	0.000875129	protein phosphatase 2CA
AT5G19240	239.723	1.01095	0.212602	4.75511	1.98339e-06	0.000867553	Glycoprotein membrane precursor GPI-anchored
AT5G13170	207.939	1.01624	0.245283	4.14315	3.42564e-05	0.00834829	senescence-associated gene 29
AT1G12030	62.1786	1.02165	0.25884	3.94702	7.913e-05	0.0151062	Protein of unknown function (DUF506)
AT3G12320	365.58	1.03034	0.224811	4.58315	4.58032e-06	0.00179488	unknown protein; BEST Arabidopsis thaliana protein match is: unknown protein (TAIR:AT5G06980.4); Has 102 Blast hits to 102 proteins in 16 species: Archae - 0; Bacteria - 0; Metazoa - 0; Fungi - 0; Plants - 98; Viruses - 0; Other Eukaryotes - 4 (source: NCBI BLink).
AT3G07350	318.262	1.03497	0.208741	4.95814	7.11723e-07	0.000346894	Protein of unknown function (DUF506)
AT4G22880	338.627	1.03507	0.201623	5.13371	2.84092e-07	0.000175342	leucoanthocyanidin dioxygenase
AT1G60190	106.877	1.04267	0.243769	4.27729	1.89185e-05	0.00505378	ARM repeat superfamily protein
AT1G64780	260.619	1.05017	0.211544	4.9643	6.89498e-07	0.000346894	ammonium transporter 1;2
AT3G29590	83.4178	1.1033	0.253955	4.34448	1.39606e-05	0.00441027	HXXXD-type acyl-transferase family protein
AT1G80440	1231.75	1.10954	0.181423	6.11573	9.61135e-10	1.36633e-06	Galactose oxidase/kelch repeat superfamily protein
AT3G26000	833.273	1.13372	0.180179	6.29222	3.1295e-10	4.85329e-07	Ribonuclease inhibitor
AT4G32020	3672.53	1.16513	0.171989	6.77443	1.24895e-11	2.13059e-08	unknown protein; FUNCTIONS IN: molecular_function unknown; INVOLVED IN: biological_process unknown; LOCATED IN: chloroplast; EXPRESSED IN: 24 plant structures; EXPRESSED DURING: 15 growth stages; BEST Arabidopsis thaliana protein match is: unknown protein (TAIR:AT2G25250.1); Has 65 Blast hits to 65 proteins in 19 species: Archae - 0; Bacteria - 0; Metazoa - 3; Fungi - 8; Plants - 54; Viruses - 0;…
AT3G55980	555.441	1.19269	0.216152	5.51782	3.43239e-08	2.92766e-05	salt-inducible zinc finger 1
AT1G68840	1373.98	1.19391	0.166895	7.15367	8.44871e-13	2.05895e-09	related to ABI3/VP1 2
AT1G72910	207.365	1.19816	0.21567	5.55551	2.76806e-08	2.48528e-05	Toll-Interleukin-Resistance (TIR) domain-containing protein
AT4G11280	377.117	1.21324	0.204136	5.94327	2.79395e-09	3.17747e-06	1-aminocyclopropane-1-carboxylic acid (acc) synthase 6
AT2G40000	1010.49	1.22486	0.175081	6.99597	2.63432e-12	5.61736e-09	ortholog of sugar beet HS1 PRO-1 2
AT3G15210	324.158	1.23385	0.20304	6.07687	1.22553e-09	1.60818e-06	ethylene responsive element binding factor 4
AT1G74930	109.889	1.2457	0.23945	5.20234	1.96798e-07	0.000131264	Integrase-type DNA-binding superfamily protein
AT5G19470	273.871	1.3144	0.221637	5.93044	3.0213e-09	3.22127e-06	nudix hydrolase homolog 24
AT2G32100	439.827	1.45235	0.210919	6.88582	5.74574e-12	1.08907e-08	ovate family protein 16
AT1G22190	410.085	1.49897	0.195453	7.66922	1.73047e-14	7.38003e-11	Integrase-type DNA-binding superfamily protein
AT5G42800	380.365	1.58248	0.216496	7.30952	2.68103e-13	7.62262e-10	dihydroflavonol 4-reductase
AT1G78080	3256.36	2.1688	0.166895	12.995	1.30571e-38	2.22742e-34	related to AP2 4
AT5G35935	95.5796	2.20216	0.254188	8.66349	4.57532e-18	2.60168e-14	transposable element gene
