# Supplementary material for: An Arabidopsis Nucleoporin NUP85 modulates plant responses to ABA and salt stress
Source: PLoS Genet. 2017 Dec 12;13(12):e1007124. doi: 10.1371/journal.pgen.1007124 (PMC5741264; doi:10.1371/journal.pgen.1007124)
Supplement: S2 Table — (XLSX) [file pgen.1007124.s011.xlsx]

## Sheet: WT_ABA_vs_mock_
Geneid	baseMean	log2FoldChange WT ABA vs WT mock	lfcSE	stat	pvalue	padj	func
AT1G01060	43.7855	-2.59862	0.473181	-5.49182	3.97815e-08	3.85504e-07	Homeodomain-like superfamily protein
AT1G01120	1384.87	2.31516	0.176205	13.139	1.96799e-39	2.19951e-37	3-ketoacyl-CoA synthase 1
AT1G01390	26.3054	-2.8849	0.598648	-4.81902	1.44266e-06	1.09437e-05	UDP-Glycosyltransferase superfamily protein
AT1G01470	3891.58	2.69738	0.216233	12.4744	1.02957e-35	9.38851e-34	Late embryogenesis abundant protein
AT1G01560	63.0817	2.69107	0.447313	6.01607	1.787e-09	2.09387e-08	MAP kinase 11
AT1G01720	1342.34	2.64142	0.18135	14.5653	4.66623e-48	8.00755e-46	NAC (No Apical Meristem) domain transcriptional regulator superfamily protein
AT1G02310	97.0395	3.11073	0.402658	7.72549	1.11426e-14	2.30839e-13	Glycosyl hydrolase superfamily protein
AT1G02400	408.769	3.1911	0.245492	12.9988	1.24259e-38	1.35405e-36	gibberellin 2-oxidase 6
AT1G02460	18.2575	-2.71475	0.663033	-4.09444	4.23189e-05	0.000240558	Pectin lyase-like superfamily protein
AT1G02660	471.873	2.27613	0.235728	9.65575	4.64759e-22	1.79069e-20	alpha/beta-Hydrolases superfamily protein
AT1G02700	28.2451	2.123	0.58347	3.63858	0.00027415	0.00127804	unknown protein; FUNCTIONS IN: molecular_function unknown; INVOLVED IN: biological_process unknown; LOCATED IN: mitochondrion; BEST Arabidopsis thaliana protein match is: unknown protein (TAIR:AT4G02140.1); Has 49 Blast hits to 49 proteins in 21 species: Archae - 0; Bacteria - 0; Metazoa - 10; Fungi - 6; Plants - 29; Viruses - 0; Other Eukaryotes - 4 (source: NCBI BLink).
AT1G02816	628.682	2.36531	0.206877	11.4334	2.84696e-30	1.85769e-28	Protein of unknown function, DUF538
AT1G02820	59.0745	-2.04407	0.491042	-4.16272	3.14484e-05	0.000184729	Late embryogenesis abundant 3 (LEA3) family protein
AT1G02850	1469.41	3.07376	0.213821	14.3754	7.38635e-47	1.23829e-44	beta glucosidase 11
AT1G03055	33.9363	-3.09264	0.544506	-5.67971	1.34922e-08	1.40157e-07	unknown protein; BEST Arabidopsis thaliana protein match is: unknown protein (TAIR:AT1G64680.1); Has 143 Blast hits to 143 proteins in 26 species: Archae - 0; Bacteria - 6; Metazoa - 0; Fungi - 0; Plants - 122; Viruses - 0; Other Eukaryotes - 15 (source: NCBI BLink).
AT1G03070	33.5493	2.31674	0.578574	4.00423	6.22209e-05	0.0003414	Bax inhibitor-1 family protein
AT1G03090	1651.13	2.71706	0.218771	12.4196	2.04455e-35	1.8337e-33	methylcrotonyl-CoA carboxylase alpha chain, mitochondrial / 3-methylcrotonyl-CoA carboxylase 1 (MCCA)
AT1G03130	5023.84	-3.04589	0.17501	-17.4041	7.67947e-68	2.53586e-65	photosystem I subunit D-2
AT1G03220	3295.73	2.12598	0.173518	12.2522	1.63489e-34	1.38641e-32	Eukaryotic aspartyl protease family protein
AT1G03310	762.67	-2.57027	0.198628	-12.9401	2.6711e-38	2.85363e-36	debranching enzyme 1
AT1G03610	834.655	2.013	0.222988	9.0274	1.75791e-19	5.5767e-18	Protein of unknown function (DUF789)
AT1G03630	1919.63	-2.64391	0.190361	-13.8889	7.39255e-44	1.0197e-41	protochlorophyllide oxidoreductase C
AT1G03790	144.838	5.74468	0.551302	10.4202	2.00522e-25	9.97759e-24	Zinc finger C-x8-C-x5-C-x3-H type family protein
AT1G03820	212.234	-4.07766	0.303511	-13.435	3.77184e-41	4.67066e-39	unknown protein; FUNCTIONS IN: molecular_function unknown; INVOLVED IN: biological_process unknown; LOCATED IN: endomembrane system; EXPRESSED IN: 21 plant structures; EXPRESSED DURING: 13 growth stages; Has 1345 Blast hits to 1122 proteins in 102 species: Archae - 2; Bacteria - 28; Metazoa - 28; Fungi - 30; Plants - 109; Viruses - 0; Other Eukaryotes - 1148 (source: NCBI BLink).
AT1G03840	29.1603	-2.53429	0.613755	-4.12916	3.64096e-05	0.000210872	C2H2 and C2HC zinc fingers superfamily protein
AT1G04180	97.2204	2.12026	0.451583	4.69518	2.66374e-06	1.93383e-05	YUCCA 9
AT1G04220	481.433	2.81097	0.270207	10.403	2.40201e-25	1.18438e-23	3-ketoacyl-CoA synthase 2
AT1G04310	555.481	2.95397	0.223227	13.2331	5.65249e-40	6.58772e-38	ethylene response sensor 2
AT1G04560	29.905	4.79675	0.781354	6.13903	8.30283e-10	1.0143e-08	AWPM-19-like family protein
AT1G05100	298.054	6.0299	0.447012	13.4893	1.80696e-41	2.26327e-39	mitogen-activated protein kinase kinase kinase 18
AT1G05300	45.0701	-2.4009	0.586468	-4.09383	4.24312e-05	0.000241133	zinc transporter 5 precursor
AT1G05340	890.946	4.95779	0.31818	15.5817	9.68804e-55	2.11141e-52	unknown protein; FUNCTIONS IN: molecular_function unknown; INVOLVED IN: biological_process unknown; LOCATED IN: chloroplast; EXPRESSED IN: 14 plant structures; EXPRESSED DURING: 7 growth stages; BEST Arabidopsis thaliana protein match is: unknown protein (TAIR:AT2G32210.1); Has 189 Blast hits to 189 proteins in 27 species: Archae - 0; Bacteria - 0; Metazoa - 0; Fungi - 21; Plants - 168; Viruses -…
AT1G05560	967.73	3.99726	0.225074	17.7598	1.44748e-70	5.53446e-68	UDP-glucosyltransferase 75B1
AT1G05675	54.7626	2.52268	0.555396	4.54214	5.56869e-06	3.79144e-05	UDP-Glycosyltransferase superfamily protein
AT1G05680	941.44	3.83021	0.27298	14.0311	1.0056e-44	1.52195e-42	Uridine diphosphate glycosyltransferase 74E2
AT1G05700	71.8558	-3.69338	0.439404	-8.40543	4.26295e-17	1.10603e-15	Leucine-rich repeat transmembrane protein kinase protein
AT1G06040	1601.97	-2.4225	0.250889	-9.65568	4.6505e-22	1.79069e-20	B-box zinc finger family protein
AT1G06100	88.9031	-2.07929	0.426525	-4.87495	1.08839e-06	8.46246e-06	Fatty acid desaturase family protein
AT1G06570	1293.89	2.43976	0.198186	12.3105	7.95452e-35	6.79847e-33	phytoene desaturation 1
AT1G06980	42.0144	-2.38487	0.474195	-5.0293	4.92265e-07	4.03021e-06	unknown protein; FUNCTIONS IN: molecular_function unknown; INVOLVED IN: biological_process unknown; LOCATED IN: endomembrane system; EXPRESSED IN: sepal, male gametophyte, carpel; EXPRESSED DURING: 4 anthesis; BEST Arabidopsis thaliana protein match is: unknown protein (TAIR:AT2G30230.1); Has 159 Blast hits to 159 proteins in 13 species: Archae - 0; Bacteria - 0; Metazoa - 0; Fungi - 0; Plants - …
AT1G07010	398.685	-3.12943	0.253356	-12.3519	4.75586e-35	4.12945e-33	Calcineurin-like metallo-phosphoesterase superfamily protein
AT1G07040	917.838	2.16161	0.204848	10.5523	4.95931e-26	2.54913e-24	unknown protein; INVOLVED IN: biological_process unknown; LOCATED IN: chloroplast; EXPRESSED IN: 24 plant structures; EXPRESSED DURING: 14 growth stages; BEST Arabidopsis thaliana protein match is: unknown protein (TAIR:AT1G27030.1); Has 540 Blast hits to 538 proteins in 187 species: Archae - 0; Bacteria - 333; Metazoa - 0; Fungi - 0; Plants - 67; Viruses - 0; Other Eukaryotes - 140 (source: NCBI…
AT1G07150	140.851	3.08904	0.372861	8.28468	1.18426e-16	2.95307e-15	mitogen-activated protein kinase kinase kinase 13
AT1G07400	144.981	3.61865	0.393555	9.19477	3.75785e-20	1.26975e-18	HSP20-like chaperones superfamily protein
AT1G07430	487.407	3.82383	0.254467	15.0268	4.89756e-51	9.12286e-49	highly ABA-induced PP2C gene 2
AT1G07450	21.2468	-2.8331	0.647607	-4.37472	1.21589e-05	7.78167e-05	NAD(P)-binding Rossmann-fold superfamily protein
AT1G07720	1771.4	2.99097	0.178161	16.788	2.98503e-63	8.67409e-61	3-ketoacyl-CoA synthase 3
AT1G07900	39.7807	3.27569	0.586116	5.58881	2.28625e-08	2.29088e-07	LOB domain-containing protein 1
AT1G07985	281.191	4.02339	0.313421	12.837	1.01761e-37	1.05609e-35	Expressed protein
AT1G08090	30.8974	-2.29285	0.524268	-4.37344	1.22304e-05	7.82129e-05	nitrate transporter 2:1
AT1G08500	162.241	2.04749	0.311465	6.57374	4.90668e-11	6.98473e-10	early nodulin-like protein 18
AT1G08630	254.352	5.13276	0.426122	12.0453	2.05381e-33	1.63959e-31	threonine aldolase 1
AT1G08650	393.884	-2.38347	0.351446	-6.7819	1.18608e-11	1.82553e-10	phosphoenolpyruvate carboxylase kinase 1
AT1G08890	1089.53	2.21666	0.18849	11.7601	6.26515e-32	4.62856e-30	Major facilitator superfamily protein
AT1G08920	1244.01	2.48433	0.208623	11.9082	1.07279e-32	8.38004e-31	ERD (early response to dehydration) six-like 1
AT1G09240	132.443	-2.20728	0.857159	-2.57511	0.0100209	0.0298152	nicotianamine synthase 3
AT1G09500	267.102	3.01081	0.353511	8.51689	1.63902e-17	4.39911e-16	NAD(P)-binding Rossmann-fold superfamily protein
AT1G09530	1011.2	2.38019	0.19621	12.1309	7.24714e-34	5.93775e-32	phytochrome interacting factor 3
AT1G09950	20.2738	2.65117	0.684971	3.87048	0.000108622	0.000562322	RESPONSE TO ABA AND SALT 1
AT1G10070	262.361	3.09557	0.288493	10.7301	7.34886e-27	4.02415e-25	branched-chain amino acid transaminase 2
AT1G10140	276.399	2.02461	0.248409	8.15032	3.62959e-16	8.66411e-15	Uncharacterised conserved protein UCP031279
AT1G10370	828.448	2.04425	0.290812	7.02945	2.07345e-12	3.47874e-11	Glutathione S-transferase family protein
AT1G10480	84.5383	2.21375	0.391698	5.65167	1.58892e-08	1.63498e-07	zinc finger protein 5
AT1G10560	121.406	2.40179	0.3371	7.12487	1.04182e-12	1.79916e-11	plant U-box 18
AT1G10585	704.33	5.50705	0.315155	17.4741	2.25665e-68	7.6846e-66	basic helix-loop-helix (bHLH) DNA-binding superfamily protein
AT1G10640	237.781	-2.22112	0.280886	-7.90756	2.62479e-15	5.78994e-14	Pectin lyase-like superfamily protein
AT1G10657	134.519	-3.19164	0.339202	-9.40926	4.99648e-21	1.79101e-19	Plant protein 1589 of unknown function
AT1G11112	20.5645	-2.10249	0.624125	-3.3687	0.000755222	0.00313629	unknown protein; FUNCTIONS IN: molecular_function unknown; INVOLVED IN: biological_process unknown; LOCATED IN: cellular_component unknown; Has 30201 Blast hits to 17322 proteins in 780 species: Archae - 12; Bacteria - 1396; Metazoa - 17338; Fungi - 3422; Plants - 5037; Viruses - 0; Other Eukaryotes - 2996 (source: NCBI BLink).
AT1G11260	2263.6	2.10884	0.230118	9.16415	4.99405e-20	1.66678e-18	sugar transporter 1
AT1G12420	363.679	2.3473	0.232093	10.1136	4.80641e-24	2.12046e-22	ACT domain repeat 8
AT1G12805	58.2598	3.81338	0.634942	6.00587	1.90313e-09	2.22038e-08	nucleotide binding
AT1G13420	71.5111	-2.55351	0.520435	-4.90649	9.2721e-07	7.31365e-06	sulfotransferase 4B
AT1G13430	13.6814	-2.62034	0.721149	-3.63357	0.000279529	0.00130033	sulfotransferase 4C
AT1G13510	13.8055	-2.21383	0.700013	-3.16256	0.00156388	0.00595237	Protein of unknown function (DUF1262)
AT1G13540	16.6266	-2.31598	0.657594	-3.5219	0.000428464	0.0018995	Protein of unknown function (DUF1262)
AT1G13609	619.162	-2.83194	0.731296	-3.8725	0.000107725	0.000558323	Defensin-like (DEFL) family protein
AT1G13650	280.518	-5.88243	0.421404	-13.9591	2.76833e-44	3.96928e-42	BEST Arabidopsis thaliana protein match is: 18S pre-ribosomal assembly protein gar2-related (TAIR:AT2G03810.4); Has 3688 Blast hits to 1629 proteins in 255 species: Archae - 22; Bacteria - 222; Metazoa - 684; Fungi - 292; Plants - 62; Viruses - 14; Other Eukaryotes - 2392 (source: NCBI BLink).
AT1G14250	470.087	-3.26546	0.34976	-9.33628	9.97758e-21	3.496e-19	GDA1/CD39 nucleoside phosphatase family protein
AT1G14290	1192.09	2.57294	0.182337	14.1109	3.25555e-45	5.03203e-43	sphingoid base hydroxylase 2
AT1G14345	343.821	-3.59791	0.283611	-12.686	7.06684e-37	6.66731e-35	NAD(P)-linked oxidoreductase superfamily protein
AT1G14430	35.9269	-2.40382	0.496757	-4.83902	1.30479e-06	9.99179e-06	glyoxal oxidase-related protein
AT1G14520	347.416	2.63658	0.247217	10.6651	1.48315e-26	8.04076e-25	myo-inositol oxygenase 1
AT1G14530	209.05	2.22234	0.279956	7.93817	2.05181e-15	4.57699e-14	Protein of unknown function (DUF1084)
AT1G14730	288.126	2.65939	0.306797	8.66823	4.38892e-18	1.23902e-16	Cytochrome b561/ferric reductase transmembrane protein family
AT1G15010	132.19	4.19713	0.418696	10.0243	1.19201e-23	5.15451e-22	unknown protein; BEST Arabidopsis thaliana protein match is: unknown protein (TAIR:AT2G01300.1); Has 71 Blast hits to 71 proteins in 13 species: Archae - 0; Bacteria - 2; Metazoa - 0; Fungi - 0; Plants - 69; Viruses - 0; Other Eukaryotes - 0 (source: NCBI BLink).
AT1G15330	34.3818	4.10943	0.717393	5.72828	1.01453e-08	1.06918e-07	Cystathionine beta-synthase (CBS) protein
AT1G15415	33.4449	3.32028	0.621513	5.34225	9.18004e-08	8.36063e-07	The protein encoded by this gene was identified as a part of pollen proteome by mass spec analysis. It has weak homology to LEA (late embryo abundant) proteins. Encodes protein phosphatase 2A (PP2A) B'gamma subunit. Targeted to nucleus and cytosol.
AT1G15640	6.6386	-2.58741	0.847126	-3.05434	0.00225554	0.00819832	unknown protein; BEST Arabidopsis thaliana protein match is: unknown protein (TAIR:AT1G15620.1); Has 154 Blast hits to 146 proteins in 13 species: Archae - 0; Bacteria - 0; Metazoa - 0; Fungi - 0; Plants - 154; Viruses - 0; Other Eukaryotes - 0 (source: NCBI BLink).
AT1G15760	14.8064	-2.03119	0.673296	-3.01678	0.00255471	0.00913044	Sterile alpha motif (SAM) domain-containing protein
AT1G15820	22029.4	-2.89646	0.216096	-13.4036	5.76172e-41	7.05454e-39	light harvesting complex photosystem II subunit 6
AT1G15980	1731.6	-2.2073	0.234456	-9.41453	4.75195e-21	1.70898e-19	NDH-dependent cyclic electron flow 1
AT1G16120	39.7301	2.68855	0.549981	4.88844	1.01638e-06	7.94512e-06	wall associated kinase-like 1
AT1G16130	88.5809	2.71221	0.402974	6.73047	1.69118e-11	2.55247e-10	wall associated kinase-like 2
AT1G16390	62.534	-2.75929	0.512529	-5.38367	7.29828e-08	6.75409e-07	organic cation/carnitine transporter 3
AT1G16400	241.4	-2.75535	0.294449	-9.35763	8.15415e-21	2.87559e-19	cytochrome P450, family 79, subfamily F, polypeptide 2
AT1G16410	1835.66	-2.81182	0.211774	-13.2775	3.12785e-40	3.68477e-38	cytochrome p450 79f1
AT1G16850	1157.9	4.46902	0.222741	20.0637	1.53225e-89	1.15151e-86	unknown protein; FUNCTIONS IN: molecular_function unknown; INVOLVED IN: response to salt stress; LOCATED IN: endomembrane system; EXPRESSED IN: leaf apex, leaf whorl, male gametophyte, flower, leaf; EXPRESSED DURING: LP.06 six leaves visible, LP.04 four leaves visible, LP.10 ten leaves visible, petal differentiation and expansion stage, LP.08 eight leaves visible; BEST Arabidopsis thaliana protei…
AT1G17170	994.779	2.11586	0.237281	8.91708	4.78733e-19	1.46538e-17	glutathione S-transferase TAU 24
AT1G18590	601.859	-2.15696	0.219897	-9.80896	1.03027e-22	4.17353e-21	sulfotransferase 17
AT1G18810	137.581	-2.1294	0.308028	-6.913	4.74511e-12	7.63209e-11	phytochrome kinase substrate-related
AT1G19020	334.924	2.15081	0.333434	6.45049	1.11487e-10	1.53007e-09	unknown protein; BEST Arabidopsis thaliana protein match is: unknown protein (TAIR:AT3G48180.1); Has 88 Blast hits to 88 proteins in 15 species: Archae - 0; Bacteria - 0; Metazoa - 0; Fungi - 0; Plants - 88; Viruses - 0; Other Eukaryotes - 0 (source: NCBI BLink).
AT1G19180	1056.62	2.77444	0.267362	10.3771	3.15128e-25	1.53301e-23	jasmonate-zim-domain protein 1
AT1G19380	245.474	2.78772	0.363385	7.67154	1.6995e-14	3.4519e-13	Protein of unknown function (DUF1195)
AT1G19530	832.026	5.21731	0.261001	19.9896	6.7876e-89	4.7719e-86	unknown protein; FUNCTIONS IN: molecular_function unknown; INVOLVED IN: N-terminal protein myristoylation, anaerobic respiration; LOCATED IN: cellular_component unknown; EXPRESSED IN: leaf apex, inflorescence meristem, hypocotyl, root, flower; EXPRESSED DURING: petal differentiation and expansion stage; Has 47 Blast hits to 47 proteins in 13 species: Archae - 0; Bacteria - 0; Metazoa - 0; Fungi -…
AT1G19540	173.501	2.90475	0.317055	9.16167	5.10997e-20	1.70285e-18	NmrA-like negative transcriptional regulator family protein
AT1G19670	378.979	-2.31252	0.346009	-6.6834	2.33468e-11	3.4708e-10	chlorophyllase 1
AT1G19960	329.087	-2.98312	0.380339	-7.84333	4.38752e-15	9.43013e-14	BEST Arabidopsis thaliana protein match is: transmembrane receptors (TAIR:AT2G32140.1); Has 41 Blast hits to 41 proteins in 17 species: Archae - 0; Bacteria - 2; Metazoa - 23; Fungi - 0; Plants - 11; Viruses - 0; Other Eukaryotes - 5 (source: NCBI BLink).
AT1G20180	9.41425	2.36132	0.814165	2.90029	0.00372813	0.0127313	Protein of unknown function (DUF677)
AT1G20440	32061	3.10508	0.177944	17.4498	3.45304e-68	1.15778e-65	cold-regulated 47
AT1G20450	22616.4	3.40725	0.206514	16.4989	3.73935e-61	1.01869e-58	Dehydrin family protein
AT1G20470	26.4544	-2.28865	0.636802	-3.59397	0.000325674	0.00149144	SAUR-like auxin-responsive protein family
AT1G21400	1462.52	2.50308	0.191657	13.0602	5.56045e-39	6.15149e-37	Thiamin diphosphate-binding fold (THDP-binding) superfamily protein
AT1G21500	1258.67	-3.21943	0.279049	-11.5372	8.57125e-31	5.85586e-29	unknown protein; Has 29 Blast hits to 29 proteins in 12 species: Archae - 0; Bacteria - 0; Metazoa - 0; Fungi - 2; Plants - 27; Viruses - 0; Other Eukaryotes - 0 (source: NCBI BLink).
AT1G21790	366.324	2.83668	0.247932	11.4413	2.59822e-30	1.70047e-28	TRAM, LAG1 and CLN8 (TLC) lipid-sensing domain containing protein
AT1G21980	1569.15	2.03656	0.184394	11.0446	2.32785e-28	1.36747e-26	phosphatidylinositol-4-phosphate 5-kinase 1
AT1G22400	819.144	3.43465	0.325365	10.5563	4.74971e-26	2.45879e-24	UDP-Glycosyltransferase superfamily protein
AT1G22403	140.629	2.16679	0.323718	6.69345	2.17965e-11	3.25588e-10	other RNA
AT1G22470	76.5012	2.14683	0.43601	4.92381	8.48741e-07	6.71658e-06	unknown protein; BEST Arabidopsis thaliana protein match is: unknown protein (TAIR:AT1G72240.1); Has 1693 Blast hits to 236 proteins in 54 species: Archae - 0; Bacteria - 8; Metazoa - 451; Fungi - 116; Plants - 94; Viruses - 2; Other Eukaryotes - 1022 (source: NCBI BLink).
AT1G22630	566.492	-2.99802	0.2819	-10.6351	2.04694e-26	1.0934e-24	unknown protein; LOCATED IN: chloroplast; EXPRESSED IN: 21 plant structures; EXPRESSED DURING: 13 growth stages; Has 87 Blast hits to 86 proteins in 34 species: Archae - 0; Bacteria - 13; Metazoa - 27; Fungi - 0; Plants - 40; Viruses - 0; Other Eukaryotes - 7 (source: NCBI BLink).
AT1G22740	578.211	2.45829	0.231974	10.5973	3.06815e-26	1.62694e-24	RAB GTPase homolog G3B
AT1G22810	7.93547	2.41867	0.85226	2.83795	0.00454043	0.0151422	Integrase-type DNA-binding superfamily protein
AT1G23200	128.691	2.14734	0.344771	6.22833	4.71444e-10	5.95632e-09	Plant invertase/pectin methylesterase inhibitor superfamily
AT1G23390	1480.14	-2.06929	0.198701	-10.4141	2.13746e-25	1.05872e-23	Kelch repeat-containing F-box family protein
AT1G23740	1089.74	-2.78014	0.286293	-9.71082	2.71142e-22	1.06473e-20	Oxidoreductase, zinc-binding dehydrogenase family protein
AT1G24148	125.378	-2.24379	0.36737	-6.1077	1.01079e-09	1.2191e-08	unknown protein; FUNCTIONS IN: molecular_function unknown; INVOLVED IN: biological_process unknown; LOCATED IN: cellular_component unknown; BEST Arabidopsis thaliana protein match is: unknown protein (TAIR:AT1G24147.1).
AT1G24600	114.415	3.40709	0.393881	8.65006	5.14736e-18	1.44192e-16	unknown protein; BEST Arabidopsis thaliana protein match is: unknown protein (TAIR:AT1G67920.1); Has 18 Blast hits to 18 proteins in 5 species: Archae - 0; Bacteria - 0; Metazoa - 0; Fungi - 0; Plants - 18; Viruses - 0; Other Eukaryotes - 0 (source: NCBI BLink).
AT1G25440	1905.29	-2.69112	0.207088	-12.995	1.30533e-38	1.41534e-36	B-box type zinc finger protein with CCT domain
AT1G26270	1946.41	2.62531	0.198345	13.2361	5.4327e-40	6.36561e-38	Phosphatidylinositol 3- and 4-kinase family protein
AT1G26730	171.452	2.00112	0.324221	6.17208	6.73988e-10	8.3507e-09	EXS (ERD1/XPR1/SYG1) family protein
AT1G26761	294.698	-3.68022	0.271012	-13.5796	5.2948e-42	6.78793e-40	Arabinanase/levansucrase/invertase
AT1G27120	232.952	-2.01797	0.255232	-7.90642	2.64888e-15	5.83718e-14	Galactosyltransferase family protein
AT1G27140	26.1706	-2.07633	0.672604	-3.087	0.00202186	0.00745214	glutathione S-transferase tau 14
AT1G27200	608.363	2.01325	0.206389	9.75468	1.76151e-22	7.03121e-21	Domain of unknown function (DUF23)
AT1G27461	10.2853	2.90971	0.830578	3.50323	0.00045965	0.00202335	unknown protein; Has 30201 Blast hits to 17322 proteins in 780 species: Archae - 12; Bacteria - 1396; Metazoa - 17338; Fungi - 3422; Plants - 5037; Viruses - 0; Other Eukaryotes - 2996 (source: NCBI BLink).
AT1G28330	4504.26	3.28997	0.254228	12.941	2.64097e-38	2.83533e-36	dormancy-associated protein-like 1
AT1G28480	62.7255	2.97663	0.572438	5.19991	1.99383e-07	1.7319e-06	Thioredoxin superfamily protein
AT1G29195	62.8463	2.17992	0.426111	5.11586	3.12322e-07	2.63317e-06	unknown protein; FUNCTIONS IN: molecular_function unknown; INVOLVED IN: biological_process unknown; LOCATED IN: chloroplast; EXPRESSED IN: 13 plant structures; EXPRESSED DURING: 4 anthesis, C globular stage, 4 leaf senescence stage, petal differentiation and expansion stage; BEST Arabidopsis thaliana protein match is: unknown protein (TAIR:AT2G30230.1); Has 180 Blast hits to 180 proteins in 14 sp…
AT1G29290	32.1632	2.39071	0.59421	4.02334	5.73783e-05	0.000317065	unknown protein; FUNCTIONS IN: molecular_function unknown; INVOLVED IN: biological_process unknown; LOCATED IN: endomembrane system; Has 18 Blast hits to 18 proteins in 5 species: Archae - 0; Bacteria - 0; Metazoa - 0; Fungi - 0; Plants - 18; Viruses - 0; Other Eukaryotes - 0 (source: NCBI BLink).
AT1G29330	497.125	2.47773	0.240369	10.308	6.48194e-25	3.07772e-23	ER lumen protein retaining receptor family protein
AT1G29395	2782.46	2.32454	0.240184	9.67815	3.73427e-22	1.44813e-20	COLD REGULATED 314 INNER MEMBRANE 1
AT1G29420	10.6801	-2.39433	0.809594	-2.95744	0.00310203	0.0108325	SAUR-like auxin-responsive protein family
AT1G29430	70.3317	-2.11907	0.396867	-5.33948	9.32124e-08	8.47859e-07	SAUR-like auxin-responsive protein family
AT1G29460	64.0603	-2.11046	0.43431	-4.85934	1.17779e-06	9.09269e-06	SAUR-like auxin-responsive protein family
AT1G29640	131.734	3.01216	0.369039	8.16219	3.29008e-16	7.89691e-15	Protein of unknown function, DUF584
AT1G29920	30398.6	-2.00095	0.206554	-9.68726	3.41573e-22	1.33171e-20	chlorophyll A/B-binding protein 2
AT1G30320	514.416	2.25201	0.213891	10.5288	6.36561e-26	3.24899e-24	Remorin family protein
AT1G30520	214.442	-2.04958	0.289373	-7.08283	1.4124e-12	2.40482e-11	acyl-activating enzyme 14
AT1G30700	1030.88	2.99197	0.235641	12.6972	6.13014e-37	5.80871e-35	FAD-binding Berberine family protein
AT1G30720	291.178	2.29022	0.26564	8.62152	6.60698e-18	1.82964e-16	FAD-binding Berberine family protein
AT1G30760	82.6848	-2.9348	0.454152	-6.46215	1.03225e-10	1.42115e-09	FAD-binding Berberine family protein
AT1G30840	75.4849	-2.85729	0.386795	-7.38708	1.50084e-13	2.7909e-12	purine permease 4
AT1G31173	161.298	-3.58318	0.371708	-9.63978	5.43051e-22	2.08367e-20	MIR167D; miRNA
AT1G31320	46.055	-2.54307	0.47069	-5.40285	6.55899e-08	6.10361e-07	LOB domain-containing protein 4
AT1G31690	426.826	-3.10781	0.240112	-12.9432	2.56757e-38	2.77018e-36	Copper amine oxidase family protein
AT1G31880	57.2653	2.00839	0.441586	4.54813	5.41241e-06	3.69196e-05	DZC (Disease resistance/zinc finger/chromosome condensation-like region) domain containing protein
AT1G31920	146.8	-2.60786	0.29442	-8.85762	8.17382e-19	2.4639e-17	Tetratricopeptide repeat (TPR)-like superfamily protein
AT1G32170	535.237	2.38871	0.266558	8.96131	3.20846e-19	9.97506e-18	xyloglucan endotransglucosylase/hydrolase 30
AT1G32560	19.3829	2.86678	0.712917	4.0212	5.7902e-05	0.000319715	Late embryogenesis abundant protein, group 1 protein
AT1G32780	47.1439	-2.82622	0.469306	-6.02214	1.7213e-09	2.02341e-08	GroES-like zinc-binding dehydrogenase family protein
AT1G32870	859.035	3.08677	0.24094	12.8114	1.41574e-37	1.4418e-35	NAC domain protein 13
AT1G32880	8.76631	3.12082	0.867189	3.59878	0.000319711	0.00146598	ARM repeat superfamily protein
AT1G32950	20.2084	2.52419	0.670793	3.763	0.00016789	0.000827638	Subtilase family protein
AT1G33050	2218.2	2.60058	0.170178	15.2815	1.01511e-52	2.02965e-50	unknown protein; FUNCTIONS IN: molecular_function unknown; INVOLVED IN: biological_process unknown; LOCATED IN: cellular_component unknown; EXPRESSED IN: 25 plant structures; EXPRESSED DURING: 15 growth stages; BEST Arabidopsis thaliana protein match is: unknown protein (TAIR:AT4G10470.1); Has 531 Blast hits to 229 proteins in 83 species: Archae - 0; Bacteria - 197; Metazoa - 59; Fungi - 50; Plan…
AT1G33055	1076.18	6.73021	0.330797	20.3454	5.09617e-92	4.11355e-89	unknown protein; FUNCTIONS IN: molecular_function unknown; INVOLVED IN: anaerobic respiration; LOCATED IN: endomembrane system; EXPRESSED IN: 13 plant structures; EXPRESSED DURING: 6 growth stages; Has 20 Blast hits to 20 proteins in 8 species: Archae - 0; Bacteria - 0; Metazoa - 0; Fungi - 0; Plants - 20; Viruses - 0; Other Eukaryotes - 0 (source: NCBI BLink).
AT1G33170	508.075	-2.30038	0.207301	-11.0968	1.29975e-28	7.76077e-27	S-adenosyl-L-methionine-dependent methyltransferases superfamily protein
AT1G33840	5.50695	-2.28839	0.863241	-2.65092	0.00802722	0.024589	Protein of unknown function (DUF567)
AT1G34040	69.5679	-2.57638	0.431383	-5.97238	2.33817e-09	2.69192e-08	Pyridoxal phosphate (PLP)-dependent transferases superfamily protein
AT1G34330	6.4244	-2.6196	0.858193	-3.05246	0.00226972	0.00823341	pseudogene, putative peroxidase, similar to anionic peroxidase GI:559235 from (Petroselinum crispum); blastp match of 35% identity and 2.3e-53 P-value to GP|21426121|gb|AAM52318.1|AC105363_7|AC105363 Putative peroxidase {Oryza sativa (japonica cultivar-group)}
AT1G35140	447.303	4.58431	0.368804	12.4302	1.79122e-35	1.61983e-33	Phosphate-responsive 1 family protein
AT1G35310	36.0541	-3.24169	0.547487	-5.92105	3.19902e-09	3.61428e-08	MLP-like protein 168
AT1G35560	88.3075	-2.05477	0.346466	-5.93065	3.0174e-09	3.4223e-08	TCP family transcription factor
AT1G42980	8.98404	3.14361	0.866561	3.62768	0.000285978	0.00132637	Actin-binding FH2 (formin homology 2) family protein
AT1G42990	811.299	2.1233	0.192753	11.0156	3.21233e-28	1.87191e-26	basic region/leucine zipper motif 60
AT1G43160	533.075	6.2162	0.396139	15.692	1.71639e-55	3.89656e-53	related to AP2 6
AT1G44000	651.783	-2.74453	0.268938	-10.2051	1.88191e-24	8.59838e-23	unknown protein; BEST Arabidopsis thaliana protein match is: unknown protein (TAIR:AT4G11911.1); Has 216 Blast hits to 212 proteins in 76 species: Archae - 0; Bacteria - 96; Metazoa - 0; Fungi - 0; Plants - 118; Viruses - 0; Other Eukaryotes - 2 (source: NCBI BLink).
AT1G44030	3.22448	-2.09413	0.885815	-2.36408	0.0180751	0.0493027	Cysteine/Histidine-rich C1 domain family protein
AT1G44050	16.4909	-3.07679	0.712999	-4.31528	1.59397e-05	9.96815e-05	Cysteine/Histidine-rich C1 domain family protein
AT1G44446	2033.02	-2.55785	0.222506	-11.4956	1.38759e-30	9.33366e-29	Pheophorbide a oxygenase family protein with Rieske [2Fe-2S] domain
AT1G44830	20.8093	2.26572	0.6505	3.48305	0.000495738	0.00216472	Integrase-type DNA-binding superfamily protein
AT1G45145	1448.82	2.08022	0.2023	10.2828	8.42067e-25	3.98091e-23	thioredoxin H-type 5
AT1G45191	125.79	-2.39316	0.31669	-7.55678	4.13178e-14	8.01852e-13	Glycosyl hydrolase superfamily protein
AT1G47510	99.7688	3.0398	0.413727	7.34737	2.02144e-13	3.71148e-12	inositol polyphosphate 5-phosphatase 11
AT1G47580	162.275	-2.24997	0.284974	-7.89535	2.89499e-15	6.36664e-14	Pentatricopeptide repeat (PPR) superfamily protein
AT1G47960	963.943	2.54806	0.190949	13.3442	1.28008e-40	1.54989e-38	cell wall / vacuolar inhibitor of fructosidase 1
AT1G48320	54.641	2.05955	0.471275	4.37015	1.24159e-05	7.92829e-05	Thioesterase superfamily protein
AT1G48330	144.769	-2.8338	0.319968	-8.85651	8.25603e-19	2.48525e-17	unknown protein; BEST Arabidopsis thaliana protein match is: unknown protein (TAIR:AT3G17580.1); Has 40 Blast hits to 40 proteins in 11 species: Archae - 0; Bacteria - 0; Metazoa - 0; Fungi - 0; Plants - 40; Viruses - 0; Other Eukaryotes - 0 (source: NCBI BLink).
AT1G48670	11.3517	-3.06366	0.784974	-3.90289	9.50522e-05	0.000500016	auxin-responsive GH3 family protein
AT1G49450	1372.05	5.45355	0.248842	21.9158	1.8376e-106	2.35581e-103	Transducin/WD40 repeat-like superfamily protein
AT1G49860	652.702	-2.32284	0.236277	-9.83101	8.27804e-23	3.37218e-21	glutathione S-transferase (class phi) 14
AT1G49900	37.7223	3.15101	0.576187	5.46873	4.53265e-08	4.35175e-07	C2H2 type zinc finger transcription factor family
AT1G49975	461.046	-2.08707	0.248535	-8.39747	4.56182e-17	1.18076e-15	INVOLVED IN: photosynthesis; LOCATED IN: photosystem I, chloroplast, thylakoid membrane; EXPRESSED IN: 20 plant structures; EXPRESSED DURING: 13 growth stages; CONTAINS InterPro DOMAIN/s: Photosystem I reaction centre subunit N (InterPro:IPR008796); Has 34 Blast hits to 34 proteins in 14 species: Archae - 0; Bacteria - 0; Metazoa - 0; Fungi - 0; Plants - 34; Viruses - 0; Other Eukaryotes - 0 (sou…
AT1G50040	70.1182	2.84591	0.456177	6.2386	4.41491e-10	5.5941e-09	Protein of unknown function (DUF1005)
AT1G50260	600.374	2.19654	0.214972	10.2178	1.65077e-24	7.62222e-23	N-terminal-transmembrane-C2 domain type 5.1
AT1G50960	8.1113	2.58612	0.84997	3.0426	0.00234542	0.00848401	gibberellin 2-oxidase 7
AT1G51760	1775.51	2.72106	0.231388	11.7597	6.29275e-32	4.63325e-30	peptidase M20/M25/M40 family protein
AT1G51805	888.79	-2.7611	0.203905	-13.5411	8.94247e-42	1.13309e-39	Leucine-rich repeat protein kinase family protein
AT1G51850	172.17	-3.08349	0.381687	-8.07859	6.55218e-16	1.52889e-14	Leucine-rich repeat protein kinase family protein
AT1G52230	9395.06	-2.00728	0.166095	-12.0851	1.26566e-33	1.0178e-31	photosystem I subunit H2
AT1G52560	144.274	4.46398	0.434664	10.27	9.62411e-25	4.53999e-23	HSP20-like chaperones superfamily protein
AT1G52690	2407.2	7.0814	0.616453	11.4873	1.52743e-30	1.02113e-28	Late embryogenesis abundant protein (LEA) family protein
AT1G52827	202.023	2.31238	0.282594	8.18269	2.77566e-16	6.71396e-15	cadmium tolerance 1
AT1G52890	641.834	4.54752	0.294644	15.4339	9.67761e-54	1.98975e-51	NAC domain containing protein 19
AT1G53180	206.702	2.02988	0.289458	7.0127	2.3376e-12	3.88304e-11	unknown protein; FUNCTIONS IN: molecular_function unknown; INVOLVED IN: biological_process unknown; LOCATED IN: cellular_component unknown; EXPRESSED IN: 13 plant structures; EXPRESSED DURING: 6 growth stages; BEST Arabidopsis thaliana protein match is: unknown protein (TAIR:AT3G15115.1); Has 58 Blast hits to 56 proteins in 22 species: Archae - 0; Bacteria - 0; Metazoa - 6; Fungi - 4; Plants - 29…
AT1G53470	381.509	2.58731	0.276864	9.34507	9.18255e-21	3.22262e-19	mechanosensitive channel of small conductance-like 4
AT1G53540	92.6851	4.29072	0.502494	8.53883	1.35586e-17	3.66621e-16	HSP20-like chaperones superfamily protein
AT1G53625	209.717	2.38629	0.313622	7.6088	2.76663e-14	5.51656e-13	unknown protein; Has 29996 Blast hits to 6987 proteins in 655 species: Archae - 23; Bacteria - 6686; Metazoa - 10521; Fungi - 1178; Plants - 7439; Viruses - 681; Other Eukaryotes - 3468 (source: NCBI BLink).
AT1G53887	29.9736	-2.0243	0.585662	-3.45644	0.000547369	0.00236085	unknown protein; FUNCTIONS IN: molecular_function unknown; INVOLVED IN: biological_process unknown; LOCATED IN: cellular_component unknown; Has 30201 Blast hits to 17322 proteins in 780 species: Archae - 12; Bacteria - 1396; Metazoa - 17338; Fungi - 3422; Plants - 5037; Viruses - 0; Other Eukaryotes - 2996 (source: NCBI BLink).
AT1G54000	413.498	-2.55858	0.302056	-8.47056	2.44222e-17	6.48303e-16	GDSL-like Lipase/Acylhydrolase superfamily protein
AT1G54100	7402.82	3.32256	0.16129	20.5998	2.75377e-94	2.40063e-91	aldehyde dehydrogenase 7B4
AT1G54660	148.856	-2.54399	0.392142	-6.48742	8.73193e-11	1.20828e-09	pseudogene, similar to vetispiradiene synthase, blastp match of 54% identity and 3.0e-79 P-value to GP|5360685|dbj|BAA82108.1||AB022719 vetispiradiene synthase {Solanum tuberosum}
AT1G54820	470.739	-3.27741	0.233824	-14.0166	1.23473e-44	1.83059e-42	Protein kinase superfamily protein
AT1G55790	13.2817	3.25879	0.809347	4.02644	5.66279e-05	0.000313554	Domain of unknown function (DUF2431)
AT1G56430	198.948	-2.00398	0.261277	-7.66994	1.72072e-14	3.49175e-13	nicotianamine synthase 4
AT1G56650	45.444	-2.23317	0.459748	-4.85738	1.18949e-06	9.16679e-06	production of anthocyanin pigment 1
AT1G56670	50.5066	-2.5131	0.453314	-5.54384	2.95903e-08	2.91806e-07	GDSL-like Lipase/Acylhydrolase superfamily protein
AT1G57590	32.5056	-2.24268	0.531353	-4.2207	2.43545e-05	0.000146181	Pectinacetylesterase family protein
AT1G57630	27.0465	2.50346	0.610147	4.10305	4.07742e-05	0.000233114	Toll-Interleukin-Resistance (TIR) domain family protein
AT1G59660	268.931	2.08172	0.282939	7.35749	1.87406e-13	3.45251e-12	Nucleoporin autopeptidase
AT1G59860	112.606	2.79315	0.385448	7.24651	4.27654e-13	7.66471e-12	HSP20-like chaperones superfamily protein
AT1G60110	44.0818	-2.50816	0.694165	-3.6132	0.000302438	0.0013947	Mannose-binding lectin superfamily protein
AT1G60140	3024.18	2.31373	0.181363	12.7575	2.83307e-37	2.79385e-35	trehalose phosphate synthase
AT1G60190	881.457	4.28793	0.242283	17.698	4.34506e-70	1.60502e-67	ARM repeat superfamily protein
AT1G60470	309.481	3.702	0.35097	10.5479	5.19436e-26	2.66367e-24	galactinol synthase 4
AT1G60590	169.347	-3.96209	0.337487	-11.74	7.95076e-32	5.79528e-30	Pectin lyase-like superfamily protein
AT1G60730	1385.77	2.47656	0.211101	11.7316	8.77346e-32	6.35245e-30	NAD(P)-linked oxidoreductase superfamily protein
AT1G60750	83.57	3.56015	0.504829	7.05218	1.7614e-12	2.9712e-11	NAD(P)-linked oxidoreductase superfamily protein
AT1G61300	238.963	-2.50175	0.261867	-9.55353	1.25356e-21	4.69418e-20	LRR and NB-ARC domains-containing disease resistance protein
AT1G61480	17.6012	-2.40461	0.66574	-3.61194	0.000303919	0.00140093	S-locus lectin protein kinase family protein
AT1G61890	1100.48	3.04906	0.21623	14.101	3.7423e-45	5.74363e-43	MATE efflux family protein
AT1G61930	17.0737	-2.5032	0.66933	-3.73986	0.000184124	0.000897517	Protein of unknown function, DUF584
AT1G62280	20.9171	-2.55966	0.63356	-4.04012	5.34236e-05	0.000297626	SLAC1 homologue 1
AT1G62570	3260.32	3.84736	0.209828	18.3357	4.29151e-75	1.90876e-72	flavin-monooxygenase glucosinolate S-oxygenase 4
AT1G62630	155.534	-2.77985	0.305172	-9.10912	8.30503e-20	2.7218e-18	Disease resistance protein (CC-NBS-LRR class) family
AT1G63650	65.0643	-2.14183	0.40029	-5.35071	8.76121e-08	8.0093e-07	basic helix-loop-helix (bHLH) DNA-binding superfamily protein
AT1G63710	32.1878	-2.09234	0.54313	-3.85237	0.00011698	0.000600157	cytochrome P450, family 86, subfamily A, polypeptide 7
AT1G63720	132.293	2.07294	0.348316	5.95131	2.66006e-09	3.04642e-08	BEST Arabidopsis thaliana protein match is: hydroxyproline-rich glycoprotein family protein (TAIR:AT5G52430.1); Has 490 Blast hits to 394 proteins in 96 species: Archae - 0; Bacteria - 2; Metazoa - 132; Fungi - 88; Plants - 175; Viruses - 14; Other Eukaryotes - 79 (source: NCBI BLink).
AT1G64170	201.279	-3.61501	0.39031	-9.2619	2.00834e-20	6.88204e-19	cation/H+ exchanger 16
AT1G64390	1329.35	-3.71457	0.18885	-19.6694	3.94468e-86	2.60516e-83	glycosyl hydrolase 9C2
AT1G64400	214.706	-2.1675	0.2648	-8.18541	2.71389e-16	6.57184e-15	AMP-dependent synthetase and ligase family protein
AT1G64405	43.1912	-3.56674	0.511251	-6.97649	3.02646e-12	4.95185e-11	unknown protein; Has 13 Blast hits to 13 proteins in 7 species: Archae - 0; Bacteria - 0; Metazoa - 0; Fungi - 0; Plants - 13; Viruses - 0; Other Eukaryotes - 0 (source: NCBI BLink).
AT1G64500	172.552	-5.02596	0.359048	-13.998	1.60246e-44	2.35973e-42	Glutaredoxin family protein
AT1G64900	505.881	-2.20715	0.214973	-10.2671	9.91502e-25	4.65707e-23	cytochrome P450, family 89, subfamily A, polypeptide 2
AT1G65060	92.8987	-2.08403	0.360935	-5.77399	7.74168e-09	8.31963e-08	4-coumarate:CoA ligase 3
AT1G65230	601.587	-2.18016	0.281182	-7.75354	8.93675e-15	1.86559e-13	Uncharacterized conserved protein (DUF2358)
AT1G65330	45.1521	3.42248	0.593987	5.76187	8.31855e-09	8.90007e-08	MADS-box transcription factor family protein
AT1G65484	6.02903	-2.52867	0.864099	-2.92636	0.00342952	0.0118275	unknown protein; FUNCTIONS IN: molecular_function unknown; INVOLVED IN: biological_process unknown; LOCATED IN: endomembrane system; Has 30201 Blast hits to 17322 proteins in 780 species: Archae - 12; Bacteria - 1396; Metazoa - 17338; Fungi - 3422; Plants - 5037; Viruses - 0; Other Eukaryotes - 2996 (source: NCBI BLink).
AT1G65690	619.632	2.25783	0.203984	11.0687	1.77994e-28	1.05127e-26	Late embryogenesis abundant (LEA) hydroxyproline-rich glycoprotein family
AT1G65860	232.65	-2.68617	0.265717	-10.1091	5.03335e-24	2.2161e-22	flavin-monooxygenase glucosinolate S-oxygenase 1
AT1G65870	12.278	-2.64487	0.746381	-3.54359	0.000394722	0.00176681	Disease resistance-responsive (dirigent-like protein) family protein
AT1G66130	173.807	-2.21603	0.316997	-6.9907	2.73525e-12	4.50242e-11	NAD(P)-binding Rossmann-fold superfamily protein
AT1G66540	47.8841	-2.58879	0.461421	-5.61047	2.01774e-08	2.03869e-07	Cytochrome P450 superfamily protein
AT1G66570	5.43665	2.45856	0.888592	2.76681	0.00566085	0.0183345	sucrose-proton symporter 7
AT1G66725	23.2749	-2.13356	0.596779	-3.57512	0.000350068	0.00159211	MIR163; miRNA
AT1G66760	1039.85	2.81864	0.2058	13.696	1.07274e-42	1.41693e-40	MATE efflux family protein
AT1G67110	27.9559	-2.91508	0.60452	-4.82214	1.42026e-06	1.07979e-05	cytochrome P450, family 735, subfamily A, polypeptide 2
AT1G67265	68.5783	2.3866	0.456882	5.22366	1.75421e-07	1.53724e-06	ROTUNDIFOLIA like 21
AT1G67740	7999.2	-2.12414	0.221051	-9.60931	7.30342e-22	2.77301e-20	photosystem II BY
AT1G67750	268.026	-3.04946	0.282047	-10.8119	3.02366e-27	1.68106e-25	Pectate lyase family protein
AT1G68250	5.32108	2.43232	0.889027	2.73594	0.00622025	0.0198246	unknown protein; Has 5 Blast hits to 5 proteins in 2 species: Archae - 0; Bacteria - 0; Metazoa - 0; Fungi - 0; Plants - 5; Viruses - 0; Other Eukaryotes - 0 (source: NCBI BLink).
AT1G68410	838.532	2.11531	0.192489	10.9892	4.30706e-28	2.49649e-26	Protein phosphatase 2C family protein
AT1G68440	917.588	2.2579	0.23222	9.72309	2.40378e-22	9.47341e-21	unknown protein; BEST Arabidopsis thaliana protein match is: unknown protein (TAIR:AT1G25400.2); Has 86 Blast hits to 86 proteins in 29 species: Archae - 0; Bacteria - 6; Metazoa - 27; Fungi - 11; Plants - 24; Viruses - 0; Other Eukaryotes - 18 (source: NCBI BLink).
AT1G68450	53.5669	2.46301	0.483219	5.09709	3.44922e-07	2.89458e-06	VQ motif-containing protein
AT1G68500	160.08	2.14905	0.297672	7.2195	5.21799e-13	9.25312e-12	unknown protein; BEST Arabidopsis thaliana protein match is: unknown protein (TAIR:AT1G25422.1); Has 16 Blast hits to 16 proteins in 6 species: Archae - 0; Bacteria - 0; Metazoa - 0; Fungi - 0; Plants - 16; Viruses - 0; Other Eukaryotes - 0 (source: NCBI BLink).
AT1G68620	158.104	2.24058	0.439011	5.1037	3.33077e-07	2.80057e-06	alpha/beta-Hydrolases superfamily protein
AT1G68735	8.61193	2.29492	0.832972	2.7551	0.00586744	0.0188885	Encodes a defensin-like (DEFL) family protein.
AT1G68765	29.5847	3.40836	0.66415	5.13191	2.8681e-07	2.43219e-06	Putative membrane lipoprotein
AT1G68830	1091.8	-2.17887	0.176222	-12.3643	4.07574e-35	3.59622e-33	STT7 homolog STN7
AT1G69140	20.6248	-3.42284	0.696652	-4.91327	8.95687e-07	7.07525e-06	pseudogene, hypothetical protein
AT1G69160	422.528	-2.4308	0.232811	-10.4411	1.60982e-25	8.02849e-24	unknown protein; BEST Arabidopsis thaliana protein match is: unknown protein (TAIR:AT3G13980.1); Has 173 Blast hits to 172 proteins in 54 species: Archae - 0; Bacteria - 0; Metazoa - 25; Fungi - 33; Plants - 84; Viruses - 2; Other Eukaryotes - 29 (source: NCBI BLink).
AT1G69260	1309.28	4.75397	0.223781	21.2438	3.76104e-100	3.72582e-97	ABI five binding protein
AT1G69270	436.867	2.02024	0.217349	9.29492	1.47314e-20	5.08805e-19	receptor-like protein kinase 1
AT1G69480	296.701	3.75701	0.292863	12.8286	1.13432e-37	1.1661e-35	EXS (ERD1/XPR1/SYG1) family protein
AT1G69523	129.058	-2.66069	0.349651	-7.60958	2.74986e-14	5.48813e-13	S-adenosyl-L-methionine-dependent methyltransferases superfamily protein
AT1G69530	2129.6	-4.32099	0.19636	-22.0054	2.55467e-107	3.47979e-104	expansin A1
AT1G69840	720.621	2.18155	0.198571	10.9863	4.44956e-28	2.57225e-26	SPFH/Band 7/PHB domain-containing membrane-associated protein family
AT1G69870	2671.95	2.51142	0.289748	8.66759	4.41375e-18	1.24442e-16	nitrate transporter 1.7
AT1G69930	36.5601	3.49914	0.680635	5.141	2.73281e-07	2.32379e-06	glutathione S-transferase TAU 11
AT1G70170	76.941	2.71812	0.45727	5.94423	2.77763e-09	3.16941e-08	matrix metalloproteinase
AT1G70260	72.8532	-4.59102	0.47373	-9.69121	3.28604e-22	1.28344e-20	nodulin MtN21 /EamA-like transporter family protein
AT1G70820	1968.46	-2.2188	0.204128	-10.8696	1.60824e-27	9.08033e-26	phosphoglucomutase, putative / glucose phosphomutase, putative
AT1G70860	19.5632	-2.32678	0.621587	-3.74329	0.000181626	0.000887324	Polyketide cyclase/dehydrase and lipid transport superfamily protein
AT1G70880	41.7934	-2.0739	0.478941	-4.33018	1.48984e-05	9.37887e-05	Polyketide cyclase/dehydrase and lipid transport superfamily protein
AT1G70890	1759.32	-2.19043	0.199131	-10.9999	3.8252e-28	2.2231e-26	MLP-like protein 43
AT1G71000	45.5355	3.39315	0.586751	5.78295	7.34027e-09	7.91949e-08	Chaperone DnaJ-domain superfamily protein
AT1G71030	631.036	-2.19261	0.262784	-8.34376	7.19666e-17	1.84306e-15	MYB-like 2
AT1G71520	53.0984	4.81336	0.669646	7.18791	6.57889e-13	1.1535e-11	Integrase-type DNA-binding superfamily protein
AT1G72100	8.07292	3.01067	0.871577	3.45428	0.000551764	0.0023764	late embryogenesis abundant domain-containing protein / LEA domain-containing protein
AT1G72120	138.834	2.69171	0.373683	7.2032	5.88163e-13	1.03654e-11	Major facilitator superfamily protein
AT1G72330	601.214	2.55582	0.210355	12.15	5.73512e-34	4.71665e-32	alanine aminotransferase 2
AT1G72430	810.417	2.07099	0.218547	9.47617	2.63775e-21	9.66171e-20	SAUR-like auxin-responsive protein family
AT1G72540	53.4398	2.61797	0.476609	5.49291	3.9536e-08	3.83466e-07	Protein kinase superfamily protein
AT1G72680	1478.52	2.90608	0.185389	15.6756	2.21976e-55	4.98736e-53	cinnamyl-alcohol dehydrogenase
AT1G72760	10.2067	3.33644	0.857271	3.89193	9.94488e-05	0.000520631	Protein kinase superfamily protein
AT1G72770	3342.99	3.78008	0.185705	20.3553	4.16703e-92	3.49293e-89	homology to ABI1
AT1G72800	153.066	2.50062	0.317346	7.87981	3.27888e-15	7.18912e-14	RNA-binding (RRM/RBD/RNP motifs) family protein
AT1G72900	703.295	2.40705	0.259101	9.29002	1.54261e-20	5.31114e-19	Toll-Interleukin-Resistance (TIR) domain-containing protein
AT1G72910	86.8892	-2.99423	0.370602	-8.07935	6.51105e-16	1.52419e-14	Toll-Interleukin-Resistance (TIR) domain-containing protein
AT1G73260	1552.1	2.51372	0.203814	12.3334	5.98496e-35	5.17604e-33	kunitz trypsin inhibitor 1
AT1G73600	781.169	-3.92316	0.306467	-12.8013	1.61321e-37	1.63527e-35	S-adenosyl-L-methionine-dependent methyltransferases superfamily protein
AT1G73620	71.8514	-2.31178	0.403153	-5.73425	9.79457e-09	1.03322e-07	Pathogenesis-related thaumatin superfamily protein
AT1G73700	19.4516	-2.28423	0.671035	-3.40404	0.000663982	0.00280442	MATE efflux family protein
AT1G73810	177.674	2.17548	0.320885	6.77964	1.2048e-11	1.85302e-10	Core-2/I-branching beta-1,6-N-acetylglucosaminyltransferase family protein
AT1G73870	235.504	-3.72628	0.312102	-11.9393	7.38417e-33	5.83082e-31	B-box type zinc finger protein with CCT domain
AT1G73880	384.034	2.61131	0.259065	10.0798	6.78981e-24	2.94775e-22	UDP-glucosyl transferase 89B1
AT1G74020	586.29	2.41084	0.25617	9.41109	4.91001e-21	1.76291e-19	strictosidine synthase 2
AT1G74070	344.946	-2.32774	0.261309	-8.90801	5.19556e-19	1.58811e-17	Cyclophilin-like peptidyl-prolyl cis-trans isomerase family protein
AT1G74290	17.6922	-2.78842	0.671346	-4.15348	3.2746e-05	0.000191537	alpha/beta-Hydrolases superfamily protein
AT1G74310	570.883	2.56746	0.304985	8.41834	3.81846e-17	9.95449e-16	heat shock protein 101
AT1G74670	3942.25	-3.09129	0.241036	-12.825	1.18783e-37	1.21538e-35	Gibberellin-regulated family protein
AT1G74730	1055.6	-2.49813	0.294083	-8.49465	1.98534e-17	5.29602e-16	Protein of unknown function (DUF1118)
AT1G74790	866.445	2.04495	0.190445	10.7377	6.76901e-27	3.72535e-25	catalytics
AT1G75030	53.1667	2.23008	0.517463	4.30964	1.6352e-05	0.000101851	thaumatin-like protein 3
AT1G75100	307.58	-3.18824	0.27129	-11.7522	6.88287e-32	5.03374e-30	J-domain protein required for chloroplast accumulation response 1
AT1G75170	473.926	2.14955	0.220526	9.74735	1.89343e-22	7.53018e-21	Sec14p-like phosphatidylinositol transfer family protein
AT1G75460	1109.83	-2.96918	0.289652	-10.2509	1.17285e-24	5.48523e-23	ATP-dependent protease La (LON) domain protein
AT1G75960	79.6723	-2.9863	0.40225	-7.424	1.13638e-13	2.12587e-12	AMP-dependent synthetase and ligase family protein
AT1G76070	195.13	2.20016	0.284107	7.74415	9.6226e-15	2.00301e-13	unknown protein; FUNCTIONS IN: molecular_function unknown; INVOLVED IN: biological_process unknown; LOCATED IN: plasma membrane; EXPRESSED IN: 8 plant structures; EXPRESSED DURING: LP.04 four leaves visible, 4 anthesis, petal differentiation and expansion stage; BEST Arabidopsis thaliana protein match is: unknown protein (TAIR:AT1G20310.1); Has 66 Blast hits to 66 proteins in 15 species: Archae -…
AT1G76080	1324.32	-2.13053	0.208397	-10.2234	1.55717e-24	7.22062e-23	chloroplastic drought-induced stress protein of 32 kD
AT1G76110	219.05	-2.09298	0.334325	-6.2603	3.84236e-10	4.91146e-09	HMG (high mobility group) box protein with ARID/BRIGHT DNA-binding domain
AT1G76180	18722.5	2.11272	0.206438	10.2342	1.39391e-24	6.47739e-23	Dehydrin family protein
AT1G76190	11.3486	-3.16101	0.810528	-3.89994	9.62157e-05	0.000505649	SAUR-like auxin-responsive protein family
AT1G76470	29.0799	2.75429	0.603689	4.56244	5.0563e-06	3.47186e-05	NAD(P)-binding Rossmann-fold superfamily protein
AT1G76490	7499.72	2.10638	0.176273	11.9496	6.52662e-33	5.17241e-31	hydroxy methylglutaryl CoA reductase 1
AT1G76530	10.4409	-2.40014	0.772435	-3.10724	0.00188845	0.00702696	Auxin efflux carrier family protein
AT1G76600	315.313	2.11002	0.327371	6.44535	1.1533e-10	1.57785e-09	unknown protein; FUNCTIONS IN: molecular_function unknown; INVOLVED IN: N-terminal protein myristoylation; LOCATED IN: nucleolus, nucleus; EXPRESSED IN: 24 plant structures; EXPRESSED DURING: 15 growth stages; BEST Arabidopsis thaliana protein match is: unknown protein (TAIR:AT1G21010.1); Has 220 Blast hits to 220 proteins in 14 species: Archae - 0; Bacteria - 0; Metazoa - 0; Fungi - 0; Plants - …
AT1G76610	23.6373	-2.60829	0.633117	-4.11976	3.7927e-05	0.000218788	Protein of unknown function, DUF617
AT1G76640	10.8595	2.29053	0.809887	2.82821	0.00468089	0.0155345	Calcium-binding EF-hand family protein
AT1G76650	1256.85	4.26798	0.664445	6.42338	1.33279e-10	1.80639e-09	calmodulin-like 38
AT1G76800	33.0203	-3.2194	0.560617	-5.74261	9.32308e-09	9.87304e-08	Vacuolar iron transporter (VIT) family protein
AT1G76880	104.424	-2.08657	0.356636	-5.8507	4.89516e-09	5.40177e-08	Duplicated homeodomain-like superfamily protein
AT1G76955	25.7427	-3.22388	0.665308	-4.84569	1.26173e-06	9.67902e-06	Expressed protein
AT1G76960	191.482	-2.69483	0.413087	-6.52364	6.86198e-11	9.605e-10	unknown protein; FUNCTIONS IN: molecular_function unknown; INVOLVED IN: biological_process unknown; LOCATED IN: endomembrane system; EXPRESSED IN: 9 plant structures; EXPRESSED DURING: 8 growth stages; Has 8 Blast hits to 8 proteins in 2 species: Archae - 0; Bacteria - 0; Metazoa - 0; Fungi - 0; Plants - 8; Viruses - 0; Other Eukaryotes - 0 (source: NCBI BLink).
AT1G77000	480.687	2.15298	0.239949	8.97267	2.89415e-19	9.03653e-18	RNI-like superfamily protein
AT1G77090	572.272	-2.44985	0.225576	-10.8604	1.77887e-27	1.00177e-25	Mog1/PsbP/DUF1795-like photosystem II reaction center PsbP family protein
AT1G77120	9436.04	6.05486	0.225506	26.8502	8.39729e-159	9.15053e-155	alcohol dehydrogenase 1
AT1G77150	7.97076	2.99064	0.87234	3.4283	0.000607381	0.00258983	Pentatricopeptide repeat (PPR) superfamily protein
AT1G77450	2229.86	5.16006	0.213011	24.2244	1.23022e-129	5.36229e-126	NAC domain containing protein 32
AT1G77760	9123.71	2.1754	0.229931	9.46108	3.04768e-21	1.11072e-19	nitrate reductase 1
AT1G77960	45.8499	-4.11131	0.549118	-7.48712	7.04025e-14	1.33771e-12	unknown protein; BEST Arabidopsis thaliana protein match is: unknown protein (TAIR:AT1G28630.4); Has 13187 Blast hits to 6837 proteins in 407 species: Archae - 0; Bacteria - 447; Metazoa - 4509; Fungi - 1333; Plants - 399; Viruses - 45; Other Eukaryotes - 6454 (source: NCBI BLink).
AT1G78070	1148.08	2.01918	0.235469	8.57513	9.89763e-18	2.70312e-16	Transducin/WD40 repeat-like superfamily protein
AT1G78120	131.251	-2.65447	0.399815	-6.63923	3.15326e-11	4.59373e-10	Tetratricopeptide repeat (TPR)-like superfamily protein
AT1G78370	6026.11	-2.10461	0.264636	-7.95285	1.82276e-15	4.09537e-14	glutathione S-transferase TAU 20
AT1G78440	10.2178	-3.05674	0.81419	-3.75434	0.0001738	0.00085349	Arabidopsis thaliana gibberellin 2-oxidase 1
AT1G78450	18.2677	-2.0139	0.642709	-3.13346	0.00172761	0.00648942	SOUL heme-binding family protein
AT1G78895	219.104	2.24619	0.28559	7.86508	3.68868e-15	8.0391e-14	Reticulon family protein
AT1G78995	155.325	-2.50911	0.33463	-7.49815	6.47266e-14	1.23633e-12	unknown protein; Has 30201 Blast hits to 17322 proteins in 780 species: Archae - 12; Bacteria - 1396; Metazoa - 17338; Fungi - 3422; Plants - 5037; Viruses - 0; Other Eukaryotes - 2996 (source: NCBI BLink).
AT1G79770	14.2272	-2.95925	0.743366	-3.98089	6.86591e-05	0.000374183	Protein of unknown function (DUF1677)
AT1G79900	31.109	2.19439	0.58811	3.73126	0.000190526	0.000925824	Mitochondrial substrate carrier family protein
AT1G80110	209.995	2.70254	0.33959	7.95826	1.74478e-15	3.92829e-14	phloem protein 2-B11
AT1G80160	247.204	4.13452	0.33472	12.3522	4.74173e-35	4.12945e-33	Lactoylglutathione lyase / glyoxalase I family protein
AT1G80240	406.604	2.48329	0.249796	9.94127	2.75297e-23	1.15603e-21	Protein of unknown function, DUF642
AT1G80340	9.30884	-2.26069	0.807972	-2.79797	0.00514242	0.0168659	gibberellin 3-oxidase 2
AT1G80520	32.6734	-2.24781	0.54599	-4.11694	3.83932e-05	0.000220893	Sterile alpha motif (SAM) domain-containing protein
AT1G80840	348.613	3.57315	0.335219	10.6592	1.58027e-26	8.52484e-25	WRKY DNA-binding protein 40
AT2G01008	254.458	-3.06747	0.844638	-3.6317	0.000281563	0.00130784	FUNCTIONS IN: molecular_function unknown; INVOLVED IN: biological_process unknown; LOCATED IN: cellular_component unknown; BEST Arabidopsis thaliana protein match is: maternal effect embryo arrest 38 (TAIR:AT3G43160.1).
AT2G01010	52.2776	-2.18708	0.472966	-4.62418	3.76084e-06	2.65169e-05	rRNA
AT2G01020	348.588	-2.67099	0.847477	-3.1517	0.00162324	0.00615037	rRNA
AT2G01021	6521.05	-4.01999	0.858786	-4.68101	2.85462e-06	2.05733e-05	unknown protein; Has 30201 Blast hits to 17322 proteins in 780 species: Archae - 12; Bacteria - 1396; Metazoa - 17338; Fungi - 3422; Plants - 5037; Viruses - 0; Other Eukaryotes - 2996 (source: NCBI BLink).
AT2G01200	30.5669	2.42715	0.57416	4.2273	2.36508e-05	0.000142113	indole-3-acetic acid inducible 32
AT2G01300	75.1096	2.36879	0.421705	5.61717	1.94116e-08	1.96953e-07	unknown protein; BEST Arabidopsis thaliana protein match is: unknown protein (TAIR:AT1G15010.1); Has 73 Blast hits to 73 proteins in 12 species: Archae - 0; Bacteria - 0; Metazoa - 0; Fungi - 0; Plants - 73; Viruses - 0; Other Eukaryotes - 0 (source: NCBI BLink).
AT2G01610	63.0358	-2.4498	0.406766	-6.02264	1.71596e-09	2.01931e-08	Plant invertase/pectin methylesterase inhibitor superfamily protein
AT2G01900	48.8361	-4.35727	0.562331	-7.74859	9.29184e-15	1.93601e-13	DNAse I-like superfamily protein
AT2G02710	2240.65	2.43969	0.187463	13.0143	1.01511e-38	1.11172e-36	PAS/LOV protein B
AT2G03090	401.183	-3.46515	0.252671	-13.7141	8.36217e-43	1.11125e-40	expansin A15
AT2G03310	168.447	-2.27568	0.337353	-6.7457	1.52295e-11	2.30814e-10	unknown protein; Has 17 Blast hits to 17 proteins in 6 species: Archae - 0; Bacteria - 0; Metazoa - 0; Fungi - 0; Plants - 17; Viruses - 0; Other Eukaryotes - 0 (source: NCBI BLink).
AT2G03360	21.0624	2.02	0.679094	2.97455	0.00293416	0.0103174	Glycosyltransferase family 61 protein
AT2G03440	1000.46	-2.10638	0.179128	-11.7591	6.34315e-32	4.65464e-30	nodulin-related protein 1
AT2G03720	17.5846	-2.45097	0.665923	-3.68056	0.000232722	0.00110572	Adenine nucleotide alpha hydrolases-like superfamily protein
AT2G03750	394.83	-3.03646	0.26168	-11.6037	3.9458e-31	2.72135e-29	P-loop containing nucleoside triphosphate hydrolases superfamily protein
AT2G03760	1432.27	2.65962	0.238217	11.1647	6.06985e-29	3.7055e-27	sulphotransferase 12
AT2G04032	32.274	-2.54454	0.559985	-4.54395	5.52102e-06	3.76016e-05	zinc transporter 7 precursor
AT2G04039	488.381	-2.70365	0.264648	-10.216	1.68103e-24	7.7129e-23	unknown protein; FUNCTIONS IN: molecular_function unknown; LOCATED IN: chloroplast; EXPRESSED IN: 21 plant structures; EXPRESSED DURING: 13 growth stages; CONTAINS InterPro DOMAIN/s: Protein of unknown function DUF2996 (InterPro:IPR021374); Has 159 Blast hits to 159 proteins in 52 species: Archae - 0; Bacteria - 76; Metazoa - 0; Fungi - 0; Plants - 38; Viruses - 0; Other Eukaryotes - 45 (source: …
AT2G04040	100.621	2.92944	0.523003	5.60118	2.12896e-08	2.14908e-07	MATE efflux family protein
AT2G04050	183.743	3.42973	0.352247	9.73671	2.10251e-22	8.30109e-21	MATE efflux family protein
AT2G04790	70.3554	-2.73509	0.399951	-6.83856	7.99928e-12	1.25602e-10	unknown protein; Has 45 Blast hits to 45 proteins in 15 species: Archae - 0; Bacteria - 0; Metazoa - 0; Fungi - 0; Plants - 43; Viruses - 0; Other Eukaryotes - 2 (source: NCBI BLink).
AT2G05070	14706.1	-4.86903	0.229502	-21.2157	6.84451e-100	6.48562e-97	photosystem II light harvesting complex gene 2.2
AT2G05100	17668.8	-4.62677	0.257877	-17.9418	5.56304e-72	2.20438e-69	photosystem II light harvesting complex gene 2.1
AT2G05160	34.6538	-2.16891	0.515107	-4.21061	2.54685e-05	0.000152238	CCCH-type zinc fingerfamily protein with RNA-binding domain
AT2G05540	1090.22	2.56311	0.183664	13.9554	2.91625e-44	4.15404e-42	Glycine-rich protein family
AT2G07749	11.0415	-2.39147	0.839239	-2.84956	0.00437791	0.0146562	Mitovirus RNA-dependent RNA polymerase
AT2G07671	50.0694	-2.66658	0.650341	-4.10028	4.12658e-05	0.000235493	ATP synthase subunit C family protein
AT2G07687	42.566	-2.93326	0.642001	-4.56894	4.90208e-06	3.37555e-05	Cytochrome c oxidase, subunit III
AT2G07785	19.7899	-2.09131	0.811621	-2.5767	0.00997472	0.0296899	NADH dehydrogenase family protein
AT2G07599	16.98	-2.09734	0.845334	-2.48107	0.0130987	0.0374686	unknown protein; BEST Arabidopsis thaliana protein match is: unknown protein (TAIR:ATMG01040.1).
AT2G07697	30.1965	-2.71269	0.767005	-3.53672	0.000405122	0.00180853	transposable element gene
AT2G07698	89.2821	-2.33791	0.548122	-4.26531	1.99628e-05	0.000122142	ATPase, F1 complex, alpha subunit protein
AT2G07712	17.4454	-2.57421	0.857161	-3.00319	0.00267169	0.0094971	pseudogene, similar to maturase-related protein, blastp match of 86% identity and 2.9e-305 P-value to GP|840924|gb|AAA67711.1||U09988 maturase-related protein {Glycine max}
AT2G07726	16.0968	-2.03117	0.81398	-2.49536	0.012583	0.036169	pseudogene, similar to Mitochondrial ribosomal protein S14. (Rape), blastp match of 96% identity and 4.1e-29 P-value to SP|P49387|RT14_BRANA Mitochondrial ribosomal protein S14. (Rape) {Brassica napus}
AT2G07835	12.4887	-2.23523	0.830684	-2.69083	0.00712749	0.0222577	unknown protein; BEST Arabidopsis thaliana protein match is: unknown protein (TAIR:ATMG00400.1); Has 30201 Blast hits to 17322 proteins in 780 species: Archae - 12; Bacteria - 1396; Metazoa - 17338; Fungi - 3422; Plants - 5037; Viruses - 0; Other Eukaryotes - 2996 (source: NCBI BLink).
AT2G12020	25.4352	-3.44472	0.768159	-4.48438	7.31263e-06	4.86928e-05	transposable element gene
AT2G12905	9.30614	-2.35387	0.787001	-2.99094	0.00278116	0.00983854	unknown protein; Has 30201 Blast hits to 17322 proteins in 780 species: Archae - 12; Bacteria - 1396; Metazoa - 17338; Fungi - 3422; Plants - 5037; Viruses - 0; Other Eukaryotes - 2996 (source: NCBI BLink).
AT2G13146	10.1808	-3.26427	0.859042	-3.79989	0.000144758	0.000725419	Pseudogene of AT2G12905
AT2G14560	145.255	-2.95502	0.444162	-6.65302	2.87135e-11	4.22256e-10	Protein of unknown function (DUF567)
AT2G14860	53.9058	-2.18564	0.445417	-4.90694	9.25086e-07	7.29954e-06	Peroxisomal membrane 22 kDa (Mpv17/PMP22) family protein
AT2G15020	213.886	-6.15749	0.452494	-13.6079	3.59377e-42	4.63448e-40	unknown protein; BEST Arabidopsis thaliana protein match is: unknown protein (TAIR:AT5G64190.1); Has 72 Blast hits to 72 proteins in 10 species: Archae - 0; Bacteria - 0; Metazoa - 0; Fungi - 0; Plants - 72; Viruses - 0; Other Eukaryotes - 0 (source: NCBI BLink).
AT2G15480	931.236	2.4503	0.269476	9.09286	9.64677e-20	3.14733e-18	UDP-glucosyl transferase 73B5
AT2G15490	558.231	2.14576	0.23438	9.15506	5.43275e-20	1.80215e-18	UDP-glycosyltransferase 73B4
AT2G15880	888.958	2.96301	0.242356	12.2259	2.26191e-34	1.9107e-32	Leucine-rich repeat (LRR) family protein
AT2G15960	12270.1	2.76609	0.180788	15.3002	7.62503e-53	1.5387e-50	unknown protein; Has 14 Blast hits to 14 proteins in 5 species: Archae - 0; Bacteria - 0; Metazoa - 0; Fungi - 0; Plants - 14; Viruses - 0; Other Eukaryotes - 0 (source: NCBI BLink).
AT2G15970	14660.7	2.06375	0.231685	8.90755	5.2172e-19	1.59249e-17	cold regulated 413 plasma membrane 1
AT2G16060	5262.77	4.86888	0.204347	23.8265	1.77283e-125	6.43951e-122	hemoglobin 1
AT2G16230	3.53461	-2.21883	0.888921	-2.4961	0.0125568	0.0361039	O-Glycosyl hydrolases family 17 protein
AT2G16367	79.6051	-4.28687	0.571404	-7.50234	6.26868e-14	1.20158e-12	Encodes a defensin-like (DEFL) family protein.
AT2G17500	2803	3.19231	0.262504	12.161	5.01501e-34	4.14005e-32	Auxin efflux carrier family protein
AT2G17680	6.0949	2.6003	0.88542	2.9368	0.00331616	0.0114955	Arabidopsis protein of unknown function (DUF241)
AT2G17695	427.378	-2.36164	0.244976	-9.64031	5.40264e-22	2.07663e-20	FUNCTIONS IN: molecular_function unknown; INVOLVED IN: biological_process unknown; LOCATED IN: chloroplast; CONTAINS InterPro DOMAIN/s: Domain of unknown function DUF1990 (InterPro:IPR018960); Has 259 Blast hits to 259 proteins in 120 species: Archae - 0; Bacteria - 197; Metazoa - 0; Fungi - 0; Plants - 57; Viruses - 0; Other Eukaryotes - 5 (source: NCBI BLink).
AT2G17840	5224.36	3.04188	0.161599	18.8237	4.83321e-79	2.56915e-76	Senescence/dehydration-associated protein-related
AT2G17845	15.8879	3.94784	0.826338	4.77752	1.77471e-06	1.3296e-05	NAD(P)-binding Rossmann-fold superfamily protein
AT2G17850	818.39	7.26857	0.423205	17.1751	4.08155e-66	1.27076e-63	Rhodanese/Cell cycle control phosphatase superfamily protein
AT2G18120	15.6074	-2.83553	0.712866	-3.97765	6.96011e-05	0.000379032	SHI-related sequence 4
AT2G18193	607.96	2.05827	0.301904	6.81764	9.25496e-12	1.44383e-10	P-loop containing nucleoside triphosphate hydrolases superfamily protein
AT2G18550	48.7284	4.00134	0.603571	6.62945	3.36939e-11	4.89877e-10	homeobox protein 21
AT2G18690	353.959	2.21811	0.271782	8.16137	3.31234e-16	7.93288e-15	unknown protein; FUNCTIONS IN: molecular_function unknown; INVOLVED IN: biological_process unknown; LOCATED IN: membrane; EXPRESSED IN: 17 plant structures; EXPRESSED DURING: 9 growth stages; CONTAINS InterPro DOMAIN/s: Protein of unknown function DUF975 (InterPro:IPR010380); BEST Arabidopsis thaliana protein match is: unknown protein (TAIR:AT2G18680.1); Has 213 Blast hits to 211 proteins in 20 s…
AT2G18700	1621.89	2.06637	0.20337	10.1606	2.97136e-24	1.34352e-22	trehalose phosphatase/synthase 11
AT2G18800	29.6118	-2.18391	0.534252	-4.0878	4.35487e-05	0.000246712	xyloglucan endotransglucosylase/hydrolase 21
AT2G19450	954.351	2.10753	0.188506	11.1802	5.09916e-29	3.12166e-27	membrane bound O-acyl transferase (MBOAT) family protein
AT2G19650	47.4812	-3.00836	0.485968	-6.19045	5.99934e-10	7.49711e-09	Cysteine/Histidine-rich C1 domain family protein
AT2G19800	1088.38	2.51941	0.280879	8.96973	2.97249e-19	9.25463e-18	myo-inositol oxygenase 2
AT2G19810	1146.29	2.22224	0.287257	7.73605	1.02555e-14	2.13068e-13	CCCH-type zinc finger family protein
AT2G19900	382.441	5.0298	0.331667	15.1652	6.00976e-52	1.15909e-49	NADP-malic enzyme 1
AT2G19920	35.9406	-2.00335	0.512031	-3.91255	9.13249e-05	0.000482506	RNA-dependent RNA polymerase family protein
AT2G20560	288.531	2.17041	0.248192	8.74489	2.23243e-18	6.46988e-17	DNAJ heat shock family protein
AT2G20570	1105.01	-3.83031	0.188564	-20.313	9.86638e-92	7.67957e-89	GBF's pro-rich region-interacting factor 1
AT2G20750	82.9813	-4.44428	0.510923	-8.69853	3.36205e-18	9.54068e-17	expansin B1
AT2G20825	9.18143	2.35421	0.830158	2.83586	0.00457023	0.0152363	Developmental regulator, ULTRAPETALA
AT2G21320	89.9679	-3.9876	0.437431	-9.11595	7.79847e-20	2.5635e-18	B-box zinc finger family protein
AT2G21820	73.8644	2.8133	0.433877	6.48409	8.92688e-11	1.23447e-09	unknown protein; Has 45 Blast hits to 45 proteins in 13 species: Archae - 0; Bacteria - 0; Metazoa - 0; Fungi - 0; Plants - 45; Viruses - 0; Other Eukaryotes - 0 (source: NCBI BLink).
AT2G22122	253.169	-3.67614	0.302056	-12.1704	4.4677e-34	3.71638e-32	unknown protein; Has 35333 Blast hits to 34131 proteins in 2444 species: Archae - 798; Bacteria - 22429; Metazoa - 974; Fungi - 991; Plants - 531; Viruses - 0; Other Eukaryotes - 9610 (source: NCBI BLink).
AT2G22470	1465.27	3.37846	0.235274	14.3597	9.26585e-47	1.54153e-44	arabinogalactan protein 2
AT2G22810	11.1522	-2.33116	0.767727	-3.03644	0.00239387	0.00863916	1-aminocyclopropane-1-carboxylate synthase 4
AT2G22880	153.233	3.19929	0.421906	7.58295	3.3779e-14	6.63823e-13	VQ motif-containing protein
AT2G23000	231.214	-2.79284	0.331849	-8.41601	3.8952e-17	1.01424e-15	serine carboxypeptidase-like 10
AT2G23110	10.0389	2.51361	0.817315	3.07545	0.00210185	0.00770712	Late embryogenesis abundant protein, group 6
AT2G23120	1953.21	2.1404	0.190278	11.2488	2.34866e-29	1.47088e-27	Late embryogenesis abundant protein, group 6
AT2G23320	733.586	2.09234	0.215999	9.68684	3.42992e-22	1.33485e-20	WRKY DNA-binding protein 15
AT2G23810	1912.47	2.05575	0.169547	12.125	7.78698e-34	6.33244e-32	tetraspanin8
AT2G24720	15.9153	-2.31211	0.681659	-3.39188	0.000694136	0.00291371	glutamate receptor 2.2
AT2G24820	964.149	-2.0273	0.18293	-11.0824	1.52774e-28	9.09715e-27	translocon at the inner envelope membrane of chloroplasts 55-II
AT2G24980	62.7503	-2.33018	0.574008	-4.0595	4.91784e-05	0.000275596	Proline-rich extensin-like family protein
AT2G25000	87.1443	-2.45528	0.419338	-5.85513	4.76625e-09	5.27555e-08	WRKY DNA-binding protein 60
AT2G25460	152.314	3.47247	0.403817	8.59911	8.03386e-18	2.21733e-16	CONTAINS InterPro DOMAIN/s: C2 calcium-dependent membrane targeting (InterPro:IPR000008); BEST Arabidopsis thaliana protein match is: unknown protein (TAIR:AT5G04860.1); Has 108 Blast hits to 69 proteins in 11 species: Archae - 0; Bacteria - 0; Metazoa - 0; Fungi - 0; Plants - 108; Viruses - 0; Other Eukaryotes - 0 (source: NCBI BLink).
AT2G26150	78.9842	4.00024	0.509975	7.84398	4.36474e-15	9.39972e-14	heat shock transcription factor A2
AT2G26560	604.525	2.51606	0.213709	11.7733	5.35711e-32	3.97118e-30	phospholipase A 2A
AT2G26740	1284.25	2.54549	0.188862	13.4781	2.10598e-41	2.62272e-39	soluble epoxide hydrolase
AT2G27080	157.352	2.29724	0.356785	6.43873	1.20479e-10	1.64209e-09	Late embryogenesis abundant (LEA) hydroxyproline-rich glycoprotein family
AT2G27389	57.2387	2.23886	0.523157	4.27952	1.87298e-05	0.000115082	unknown protein; LOCATED IN: endomembrane system.
AT2G27420	16.6333	-4.3486	0.785948	-5.53294	3.14912e-08	3.09153e-07	Cysteine proteinases superfamily protein
AT2G27830	1437.83	2.05595	0.246763	8.33167	7.971e-17	2.03419e-15	unknown protein; BEST Arabidopsis thaliana protein match is: unknown protein (TAIR:AT4G22758.1); Has 131 Blast hits to 131 proteins in 17 species: Archae - 0; Bacteria - 0; Metazoa - 0; Fungi - 0; Plants - 131; Viruses - 0; Other Eukaryotes - 0 (source: NCBI BLink).
AT2G28160	81.0662	-2.71816	0.400627	-6.78476	1.16278e-11	1.7922e-10	FER-like regulator of iron uptake
AT2G28210	30.8902	-2.20013	0.529986	-4.1513	3.30596e-05	0.000193216	alpha carbonic anhydrase 2
AT2G28250	160.097	-2.25759	0.31889	-7.07951	1.44665e-12	2.46122e-11	Protein kinase superfamily protein
AT2G28270	16.7033	-2.60563	0.665872	-3.91311	9.11134e-05	0.000481621	Cysteine/Histidine-rich C1 domain family protein
AT2G28400	456.729	3.77951	0.268519	14.0754	5.38063e-45	8.20038e-43	Protein of unknown function, DUF584
AT2G28570	181.217	2.49479	0.308812	8.07867	6.54786e-16	1.52889e-14	unknown protein; Has 13 Blast hits to 13 proteins in 6 species: Archae - 0; Bacteria - 0; Metazoa - 0; Fungi - 0; Plants - 13; Viruses - 0; Other Eukaryotes - 0 (source: NCBI BLink).
AT2G28690	36.1215	-2.44327	0.499662	-4.88984	1.00916e-06	7.89436e-06	Protein of unknown function (DUF1635)
AT2G28780	161.411	-3.60697	0.392393	-9.19224	3.84742e-20	1.29399e-18	unknown protein; INVOLVED IN: biological_process unknown; LOCATED IN: mitochondrion; EXPRESSED IN: inflorescence meristem, root, flower; EXPRESSED DURING: petal differentiation and expansion stage; CONTAINS InterPro DOMAIN/s: Protein of unknown function DUF939, bacterial (InterPro:IPR010343); BEST Arabidopsis thaliana protein match is: unknown protein (TAIR:AT3G09450.1); Has 671 Blast hits to 667…
AT2G28860	3.92998	-2.18566	0.887875	-2.46167	0.0138291	0.0392794	cytochrome P450, family 710, subfamily A, polypeptide 4
AT2G28960	67.4508	-2.25934	0.41226	-5.48039	4.2439e-08	4.09254e-07	Leucine-rich repeat protein kinase family protein
AT2G28970	37.3949	-2.30736	0.500249	-4.61242	3.98006e-06	2.79271e-05	Leucine-rich repeat protein kinase family protein
AT2G29170	112.932	-3.50344	0.357147	-9.80952	1.02459e-22	4.15827e-21	NAD(P)-binding Rossmann-fold superfamily protein
AT2G29320	284.238	-2.91985	0.255675	-11.4202	3.31652e-30	2.15762e-28	NAD(P)-binding Rossmann-fold superfamily protein
AT2G29380	290.162	7.36344	0.620897	11.8594	1.92452e-32	1.46932e-30	highly ABA-induced PP2C gene 3
AT2G29420	1642.44	3.0238	0.18103	16.7033	1.24026e-62	3.55661e-60	glutathione S-transferase tau 7
AT2G29460	566.263	3.50715	0.272445	12.8729	6.39891e-38	6.73709e-36	glutathione S-transferase tau 4
AT2G29480	83.5461	2.47854	0.41922	5.91227	3.3742e-09	3.79841e-08	glutathione S-transferase tau 2
AT2G29490	858.256	2.18564	0.190551	11.4701	1.86518e-30	1.23555e-28	glutathione S-transferase TAU 1
AT2G29500	372.024	2.19425	0.281368	7.79853	6.26333e-15	1.33044e-13	HSP20-like chaperones superfamily protein
AT2G29650	1058.97	-3.55602	0.255595	-13.9127	5.3007e-44	7.40535e-42	phosphate transporter 4;1
AT2G30100	167.858	-2.14508	0.291196	-7.36643	1.75257e-13	3.24792e-12	pentatricopeptide (PPR) repeat-containing protein
AT2G30130	29.5303	2.44108	0.588547	4.14763	3.35936e-05	0.000195759	Lateral organ boundaries (LOB) domain family protein
AT2G30140	885.245	2.49997	0.204631	12.217	2.52328e-34	2.12326e-32	UDP-Glycosyltransferase superfamily protein
AT2G30250	586.637	2.07463	0.254865	8.1401	3.94951e-16	9.38665e-15	WRKY DNA-binding protein 25
AT2G30360	58.8566	2.97646	0.479603	6.20609	5.43199e-10	6.8194e-09	SOS3-interacting protein 4
AT2G30520	1598.37	-2.29526	0.204869	-11.2036	3.91596e-29	2.41086e-27	Phototropic-responsive NPH3 family protein
AT2G30550	820.258	2.35839	0.203088	11.6126	3.55507e-31	2.45966e-29	alpha/beta-Hydrolases superfamily protein
AT2G30766	417.411	-4.20274	0.394461	-10.6544	1.66356e-26	8.95199e-25	unknown protein; FUNCTIONS IN: molecular_function unknown; INVOLVED IN: biological_process unknown; LOCATED IN: cellular_component unknown; Has 30201 Blast hits to 17322 proteins in 780 species: Archae - 12; Bacteria - 1396; Metazoa - 17338; Fungi - 3422; Plants - 5037; Viruses - 0; Other Eukaryotes - 2996 (source: NCBI BLink).
AT2G31010	429.908	2.23166	0.231878	9.62426	6.31587e-22	2.41065e-20	Protein kinase superfamily protein
AT2G31110	86.0385	-2.20024	0.350334	-6.28041	3.37691e-10	4.33429e-09	Plant protein of unknown function (DUF828)
AT2G31220	5.37487	-2.54223	0.881638	-2.88353	0.0039324	0.0133389	basic helix-loop-helix (bHLH) DNA-binding superfamily protein
AT2G31380	133.538	-3.51133	0.441118	-7.96008	1.71933e-15	3.879e-14	salt tolerance homologue
AT2G31790	890.989	-2.47181	0.213989	-11.5511	7.28693e-31	4.99407e-29	UDP-Glycosyltransferase superfamily protein
AT2G31810	2331.13	2.22163	0.173929	12.7732	2.3151e-37	2.29342e-35	ACT domain-containing small subunit of acetolactate synthase protein
AT2G31945	67.0332	3.07262	0.460756	6.66865	2.58164e-11	3.8249e-10	unknown protein; FUNCTIONS IN: molecular_function unknown; INVOLVED IN: biological_process unknown; LOCATED IN: endomembrane system; EXPRESSED IN: 8 plant structures; EXPRESSED DURING: 4 anthesis, petal differentiation and expansion stage; BEST Arabidopsis thaliana protein match is: unknown protein (TAIR:AT1G05575.1); Has 61 Blast hits to 61 proteins in 10 species: Archae - 0; Bacteria - 0; Metaz…
AT2G31980	127.088	4.18224	0.434496	9.6255	6.24037e-22	2.38601e-20	PHYTOCYSTATIN 2
AT2G32020	88.4798	2.54863	0.439615	5.79742	6.73425e-09	7.30543e-08	Acyl-CoA N-acyltransferases (NAT) superfamily protein
AT2G32100	157.33	-2.96146	0.350242	-8.45548	2.77946e-17	7.36033e-16	ovate family protein 16
AT2G32190	107.704	2.42886	0.35488	6.84417	7.69212e-12	1.20867e-10	unknown protein; BEST Arabidopsis thaliana protein match is: unknown protein (TAIR:AT2G32210.1); Has 218 Blast hits to 218 proteins in 24 species: Archae - 0; Bacteria - 0; Metazoa - 0; Fungi - 16; Plants - 202; Viruses - 0; Other Eukaryotes - 0 (source: NCBI BLink).
AT2G32200	25.0474	2.99684	0.708324	4.23089	2.32766e-05	0.000140058	unknown protein; BEST Arabidopsis thaliana protein match is: unknown protein (TAIR:AT2G32210.1); Has 131 Blast hits to 131 proteins in 14 species: Archae - 0; Bacteria - 0; Metazoa - 0; Fungi - 1; Plants - 130; Viruses - 0; Other Eukaryotes - 0 (source: NCBI BLink).
AT2G32290	37.5673	-3.33572	0.546529	-6.10346	1.03797e-09	1.24911e-08	beta-amylase 6
AT2G32510	349.905	3.42139	0.290426	11.7806	4.91471e-32	3.66819e-30	mitogen-activated protein kinase kinase kinase 17
AT2G33380	1568.34	4.00804	0.223303	17.9489	4.89527e-72	1.9757e-69	Caleosin-related family protein
AT2G33590	1015.05	2.52122	0.189518	13.3033	2.21345e-40	2.63606e-38	NAD(P)-binding Rossmann-fold superfamily protein
AT2G33830	5772.85	2.92137	0.258575	11.2979	1.34349e-29	8.51165e-28	Dormancy/auxin associated family protein
AT2G34060	37.1946	-2.1364	0.484119	-4.41296	1.01968e-05	6.61198e-05	Peroxidase superfamily protein
AT2G34070	936.431	3.20261	0.279372	11.4636	2.00941e-30	1.32706e-28	TRICHOME BIREFRINGENCE-LIKE 37
AT2G34210	16.0706	-2.26298	0.83342	-2.71529	0.00662182	0.0209214	Transcription elongation factor Spt5
AT2G34320	5.37487	-2.54223	0.881638	-2.88353	0.0039324	0.0133389	Polynucleotidyl transferase, ribonuclease H-like superfamily protein
AT2G34355	218.157	2.48072	0.279313	8.88152	6.59523e-19	2.0029e-17	Major facilitator superfamily protein
AT2G34390	31.6086	2.18545	0.601337	3.63432	0.000278711	0.00129736	NOD26-like intrinsic protein 2;1
AT2G34500	159.455	2.98717	0.348621	8.56854	1.04801e-17	2.85504e-16	cytochrome P450, family 710, subfamily A, polypeptide 1
AT2G34600	34.9265	2.61738	0.583469	4.48589	7.26113e-06	4.8409e-05	jasmonate-zim-domain protein 7
AT2G34610	143.768	4.12887	0.434159	9.51005	1.90572e-21	7.03954e-20	unknown protein; BEST Arabidopsis thaliana protein match is: unknown protein (TAIR:AT1G30190.1); Has 342 Blast hits to 279 proteins in 74 species: Archae - 0; Bacteria - 7; Metazoa - 76; Fungi - 18; Plants - 51; Viruses - 0; Other Eukaryotes - 190 (source: NCBI BLink).
AT2G34620	437.068	-2.38503	0.319658	-7.46118	8.57492e-14	1.61802e-12	Mitochondrial transcription termination factor family protein
AT2G34770	983.882	2.19778	0.202748	10.8399	2.22627e-27	1.2505e-25	fatty acid hydroxylase 1
AT2G34850	61.583	2.10047	0.432479	4.85681	1.19291e-06	9.18665e-06	NAD(P)-binding Rossmann-fold superfamily protein
AT2G34960	14.589	-2.10539	0.688234	-3.05913	0.00221984	0.00808799	cationic amino acid transporter 5
AT2G35270	17.1121	-2.66942	0.668504	-3.99313	6.5207e-05	0.000356355	Predicted AT-hook DNA-binding family protein
AT2G35300	42.3037	3.60977	0.660186	5.46781	4.5564e-08	4.3707e-07	Late embryogenesis abundant protein, group 1 protein
AT2G35960	146.807	-2.49183	0.332299	-7.49875	6.4431e-14	1.23176e-12	NDR1/HIN1-like 12
AT2G36270	188.503	3.16035	0.311736	10.1379	3.75018e-24	1.68172e-22	Basic-leucine zipper (bZIP) transcription factor family protein
AT2G36640	77.6383	4.53895	0.546364	8.30756	9.76868e-17	2.4641e-15	embryonic cell protein 63
AT2G36690	82.05	-2.05145	0.359053	-5.7135	1.10676e-08	1.16189e-07	2-oxoglutarate (2OG) and Fe(II)-dependent oxygenase superfamily protein
AT2G36750	221.464	4.2565	0.405535	10.496	9.00915e-26	4.57682e-24	UDP-glucosyl transferase 73C1
AT2G36770	169.732	3.46365	0.386674	8.95754	3.32006e-19	1.0278e-17	UDP-Glycosyltransferase superfamily protein
AT2G36780	571.699	5.70179	0.364867	15.627	4.76398e-55	1.05945e-52	UDP-Glycosyltransferase superfamily protein
AT2G36800	1011.27	3.0883	0.24137	12.7949	1.75171e-37	1.7593e-35	don-glucosyltransferase 1
AT2G36870	237.091	-2.52828	0.275235	-9.18592	4.08029e-20	1.36809e-18	xyloglucan endotransglucosylase/hydrolase 32
AT2G37025	140.791	2.1805	0.324274	6.72426	1.76487e-11	2.65817e-10	TRF-like 8
AT2G37380	39.1915	-2.36556	0.50327	-4.70037	2.59692e-06	1.89036e-05	unknown protein; BEST Arabidopsis thaliana protein match is: unknown protein (TAIR:AT2G39370.1); Has 1284 Blast hits to 422 proteins in 114 species: Archae - 0; Bacteria - 90; Metazoa - 125; Fungi - 151; Plants - 136; Viruses - 0; Other Eukaryotes - 782 (source: NCBI BLink).
AT2G37460	160.443	-3.05686	0.35136	-8.7001	3.31604e-18	9.4224e-17	nodulin MtN21 /EamA-like transporter family protein
AT2G37640	420.391	-2.65651	0.269935	-9.84129	7.47473e-23	3.05637e-21	Barwin-like endoglucanases superfamily protein
AT2G37720	7.44359	-2.82212	0.850206	-3.31933	0.000902331	0.00365596	TRICHOME BIREFRINGENCE-LIKE 15
AT2G37750	420.333	3.03507	0.254374	11.9315	8.10651e-33	6.3781e-31	unknown protein; Has 21 Blast hits to 21 proteins in 7 species: Archae - 0; Bacteria - 0; Metazoa - 0; Fungi - 0; Plants - 21; Viruses - 0; Other Eukaryotes - 0 (source: NCBI BLink).
AT2G37770	622.519	3.91111	0.24085	16.2388	2.68106e-59	6.71621e-57	NAD(P)-linked oxidoreductase superfamily protein
AT2G37870	446.947	2.3987	0.761619	3.14948	0.00163564	0.00619196	Bifunctional inhibitor/lipid-transfer protein/seed storage 2S albumin superfamily protein
AT2G38250	175.162	3.33334	0.37739	8.83261	1.02259e-18	3.04875e-17	Homeodomain-like superfamily protein
AT2G38310	233.522	-3.29644	0.323235	-10.1983	2.01825e-24	9.20206e-23	PYR1-like 4
AT2G38340	22.9011	2.26446	0.646968	3.50011	0.000465068	0.00204637	Integrase-type DNA-binding superfamily protein
AT2G38940	139.692	-2.39719	0.390322	-6.14156	8.17141e-10	1.00049e-08	phosphate transporter 1;4
AT2G39110	244.311	2.64222	0.305234	8.65636	4.87058e-18	1.3679e-16	Protein kinase superfamily protein
AT2G39220	172.592	-2.26918	0.279162	-8.12854	4.345e-16	1.03041e-14	PATATIN-like protein 6
AT2G39250	153.435	-2.87582	0.317845	-9.04787	1.45784e-19	4.66553e-18	Integrase-type DNA-binding superfamily protein
AT2G39350	887.111	2.65463	0.223875	11.8576	1.96475e-32	1.49198e-30	ABC-2 type transporter family protein
AT2G39510	272.988	2.4639	0.282065	8.73524	2.43141e-18	6.99079e-17	nodulin MtN21 /EamA-like transporter family protein
AT2G39570	2071.75	2.44527	0.209037	11.6978	1.3082e-31	9.37857e-30	ACT domain-containing protein
AT2G40170	33.8085	3.49004	0.625993	5.57521	2.47234e-08	2.47088e-07	Stress induced protein
AT2G40330	62.6756	-4.14318	0.659311	-6.28412	3.29724e-10	4.23703e-09	PYR1-like 6
AT2G40340	173.121	2.67907	0.376455	7.11656	1.10658e-12	1.90346e-11	Integrase-type DNA-binding superfamily protein
AT2G40610	900.667	-5.29993	0.274708	-19.2929	6.15834e-83	3.72819e-80	expansin A8
AT2G40750	26.5413	-2.08003	0.587966	-3.53767	0.000403668	0.00180241	WRKY DNA-binding protein 54
AT2G41100	2256.51	2.01733	0.604267	3.33847	0.000842403	0.00344453	Calcium-binding EF hand family protein
AT2G41190	1535.92	3.48324	0.233767	14.9005	3.2714e-50	5.89231e-48	Transmembrane amino acid transporter family protein
AT2G41230	35.822	4.31386	0.697769	6.18236	6.31487e-10	7.86886e-09	unknown protein; Has 75 Blast hits to 75 proteins in 8 species: Archae - 0; Bacteria - 0; Metazoa - 0; Fungi - 0; Plants - 75; Viruses - 0; Other Eukaryotes - 0 (source: NCBI BLink).
AT2G41290	51.1526	-2.20572	0.454001	-4.8584	1.18336e-06	9.12606e-06	strictosidine synthase-like 2
AT2G41480	157.297	2.05958	0.350162	5.88181	4.05809e-09	4.52157e-08	Peroxidase superfamily protein
AT2G41730	274.278	3.57039	0.302029	11.8214	3.02675e-32	2.27465e-30	unknown protein; BEST Arabidopsis thaliana protein match is: unknown protein (TAIR:AT5G24640.1); Has 25 Blast hits to 25 proteins in 5 species: Archae - 0; Bacteria - 0; Metazoa - 0; Fungi - 0; Plants - 25; Viruses - 0; Other Eukaryotes - 0 (source: NCBI BLink).
AT2G41950	222.032	-2.15866	0.275531	-7.83457	4.70462e-15	1.00522e-13	unknown protein; FUNCTIONS IN: molecular_function unknown; INVOLVED IN: biological_process unknown; LOCATED IN: chloroplast, plant-type cell wall; EXPRESSED IN: 22 plant structures; EXPRESSED DURING: 13 growth stages; Has 53 Blast hits to 53 proteins in 24 species: Archae - 0; Bacteria - 27; Metazoa - 0; Fungi - 0; Plants - 26; Viruses - 0; Other Eukaryotes - 0 (source: NCBI BLink).
AT2G42200	140.234	-2.12368	0.295209	-7.19382	6.30053e-13	1.10737e-11	squamosa promoter binding protein-like 9
AT2G42560	25.9388	4.6092	0.79149	5.82345	5.76461e-09	6.31644e-08	late embryogenesis abundant domain-containing protein / LEA domain-containing protein
AT2G42580	1289.96	2.17177	0.185222	11.7252	9.46689e-32	6.83183e-30	tetratricopetide-repeat thioredoxin-like 3
AT2G42690	899.716	-2.09653	0.201448	-10.4073	2.29656e-25	1.13495e-23	alpha/beta-Hydrolases superfamily protein
AT2G43100	696.22	-2.75188	0.198564	-13.8589	1.12425e-43	1.53137e-41	isopropylmalate isomerase 2
AT2G43140	32.9189	-2.58025	0.666738	-3.86996	0.000108854	0.000563239	basic helix-loop-helix (bHLH) DNA-binding superfamily protein
AT2G43580	20.6639	2.60222	0.675637	3.85151	0.000117393	0.000601848	Chitinase family protein
AT2G43820	3521.93	3.32997	0.16968	19.625	9.45437e-86	6.06025e-83	UDP-glucosyltransferase 74F2
AT2G43870	20.5012	-3.02159	0.66404	-4.55031	5.35658e-06	3.66075e-05	Pectin lyase-like superfamily protein
AT2G44070	4.35635	2.14632	0.891313	2.40805	0.0160381	0.0445628	NagB/RpiA/CoA transferase-like superfamily protein
AT2G44080	911.509	2.69273	0.210643	12.7834	2.03112e-37	2.03056e-35	ARGOS-like
AT2G44340	10.7814	-2.29417	0.767787	-2.98803	0.00280785	0.00991723	VQ motif-containing protein
AT2G44500	558.517	2.03025	0.236962	8.56783	1.0545e-17	2.86913e-16	O-fucosyltransferase family protein
AT2G44740	84.039	-2.67464	0.378952	-7.05799	1.68931e-12	2.85402e-11	cyclin p4;1
AT2G44798	56.9246	2.47231	0.47308	5.22598	1.7323e-07	1.51927e-06	other RNA
AT2G45130	47.9851	-2.78119	0.69075	-4.02633	5.66534e-05	0.000313616	SPX domain gene 3
AT2G45170	1664.45	2.17887	0.195699	11.1337	8.59521e-29	5.18903e-27	AUTOPHAGY 8E
AT2G45220	507.486	2.41548	0.219229	11.0181	3.12664e-28	1.82686e-26	Plant invertase/pectin methylesterase inhibitor superfamily
AT2G45560	496.09	-2.47387	0.252581	-9.79436	1.19049e-22	4.80472e-21	cytochrome P450, family 76, subfamily C, polypeptide 1
AT2G45570	102.98	3.26724	0.454932	7.18184	6.87809e-13	1.20403e-11	cytochrome P450, family 76, subfamily C, polypeptide 2
AT2G46270	1033.79	3.56276	0.201759	17.6585	8.75029e-70	3.12629e-67	G-box binding factor 3
AT2G46680	2830.43	2.89356	0.202262	14.306	2.00777e-46	3.29003e-44	homeobox 7
AT2G46790	195.075	-3.53335	0.334367	-10.5673	4.22633e-26	2.20356e-24	pseudo-response regulator 9
AT2G46830	255.337	-2.69517	0.329221	-8.1865	2.68929e-16	6.51952e-15	circadian clock associated 1
AT2G46950	50.1159	2.97594	0.528417	5.6318	1.78338e-08	1.82132e-07	cytochrome P450, family 709, subfamily B, polypeptide 2
AT2G47370	40.1098	-2.07434	0.525403	-3.94809	7.87781e-05	0.000423819	Calcium-dependent phosphotriesterase superfamily protein
AT2G47485	192.669	2.41462	0.297515	8.11597	4.81918e-16	1.13791e-14	unknown protein; BEST Arabidopsis thaliana protein match is: unknown protein (TAIR:AT3G62650.1); Has 35333 Blast hits to 34131 proteins in 2444 species: Archae - 798; Bacteria - 22429; Metazoa - 974; Fungi - 991; Plants - 531; Viruses - 0; Other Eukaryotes - 9610 (source: NCBI BLink).
AT2G47520	196.851	4.70381	0.423649	11.1031	1.21206e-28	7.25704e-27	Integrase-type DNA-binding superfamily protein
AT2G47730	5805.38	2.46336	0.169417	14.5402	6.73874e-48	1.14738e-45	glutathione S-transferase phi 8
AT2G47750	61.2698	-3.22601	0.44426	-7.26153	3.8275e-13	6.89392e-12	putative indole-3-acetic acid-amido synthetase GH3.9
AT2G47770	647.31	7.23806	0.442029	16.3746	2.90298e-60	7.62259e-58	TSPO(outer membrane tryptophan-rich sensory protein)-related
AT2G47780	239.259	5.00415	0.387054	12.9288	3.09493e-38	3.29028e-36	Rubber elongation factor protein (REF)
AT2G47810	23.2779	2.30036	0.658719	3.49217	0.000479113	0.00210096	nuclear factor Y, subunit B5
AT2G47950	80.2157	4.38563	0.543011	8.07651	6.66468e-16	1.55016e-14	unknown protein; FUNCTIONS IN: molecular_function unknown; INVOLVED IN: biological_process unknown; LOCATED IN: endomembrane system; EXPRESSED IN: root, flower; EXPRESSED DURING: petal differentiation and expansion stage; BEST Arabidopsis thaliana protein match is: unknown protein (TAIR:AT3G62990.1); Has 22 Blast hits to 22 proteins in 5 species: Archae - 0; Bacteria - 0; Metazoa - 0; Fungi - 0; …
AT2G48080	40.6129	-2.86014	0.528196	-5.41491	6.1318e-08	5.73793e-07	oxidoreductase, 2OG-Fe(II) oxygenase family protein
AT3G01060	368.675	-3.94097	0.307934	-12.7981	1.68028e-37	1.69537e-35	unknown protein; Has 640 Blast hits to 638 proteins in 201 species: Archae - 0; Bacteria - 293; Metazoa - 0; Fungi - 71; Plants - 72; Viruses - 0; Other Eukaryotes - 204 (source: NCBI BLink).
AT3G01260	86.4914	-4.95061	0.464916	-10.6484	1.77362e-26	9.52076e-25	Galactose mutarotase-like superfamily protein
AT3G01420	9814.29	2.61713	0.249508	10.4892	9.68898e-26	4.89934e-24	Peroxidase superfamily protein
AT3G01440	199.107	-2.80928	0.338831	-8.29108	1.1222e-16	2.80473e-15	PsbQ-like 1
AT3G01550	152.933	-2.91478	0.359813	-8.10082	5.4588e-16	1.28338e-14	phosphoenolpyruvate (pep)/phosphate translocator 2
AT3G01870	6.01477	-2.20103	0.875194	-2.51491	0.0119064	0.0345571	Plant protein of unknown function (DUF946)
AT3G02140	344.573	3.11497	0.338849	9.19279	3.82792e-20	1.28942e-18	AFP2 (ABI five-binding protein 2) family protein
AT3G02380	130.211	-2.50419	0.33019	-7.58407	3.34877e-14	6.58692e-13	CONSTANS-like 2
AT3G02480	1508.33	4.44141	0.685374	6.48027	9.15611e-11	1.26456e-09	Late embryogenesis abundant protein (LEA) family protein
AT3G02550	1446.14	4.90043	0.229415	21.3606	3.10915e-101	3.56636e-98	LOB domain-containing protein 41
AT3G02800	110.857	3.20761	0.393747	8.14639	3.74951e-16	8.92104e-15	Tyrosine phosphatase family protein
AT3G02840	16.5554	2.14058	0.710075	3.01458	0.00257339	0.00918663	ARM repeat superfamily protein
AT3G02870	530.93	-2.56413	0.212177	-12.0848	1.27027e-33	1.0178e-31	Inositol monophosphatase family protein
AT3G02885	135.668	-2.44487	0.322651	-7.57745	3.52424e-14	6.91335e-13	GAST1 protein homolog 5
AT3G02990	107.722	2.00333	0.377998	5.29986	1.15894e-07	1.04231e-06	heat shock transcription factor A1E
AT3G03020	366.881	2.40172	0.244209	9.83471	7.97991e-23	3.25682e-21	unknown protein; FUNCTIONS IN: molecular_function unknown; INVOLVED IN: biological_process unknown; LOCATED IN: chloroplast; EXPRESSED IN: 21 plant structures; EXPRESSED DURING: 13 growth stages; Has 5 Blast hits to 5 proteins in 1 species: Archae - 0; Bacteria - 0; Metazoa - 0; Fungi - 0; Plants - 5; Viruses - 0; Other Eukaryotes - 0 (source: NCBI BLink).
AT3G03190	146.809	-2.84765	0.310941	-9.15816	5.27888e-20	1.75378e-18	glutathione S-transferase F11
AT3G03270	3092.21	4.3544	0.187673	23.2021	4.34002e-119	1.05096e-115	Adenine nucleotide alpha hydrolases-like superfamily protein
AT3G03280	22.6017	2.7319	0.670728	4.07305	4.64024e-05	0.000261587	unknown protein; FUNCTIONS IN: molecular_function unknown; INVOLVED IN: N-terminal protein myristoylation; LOCATED IN: cellular_component unknown; BEST Arabidopsis thaliana protein match is: unknown protein (TAIR:AT5G17350.1); Has 137 Blast hits to 137 proteins in 11 species: Archae - 0; Bacteria - 0; Metazoa - 0; Fungi - 0; Plants - 137; Viruses - 0; Other Eukaryotes - 0 (source: NCBI BLink).
AT3G03341	331.511	5.42344	0.387673	13.9897	1.80109e-44	2.63442e-42	unknown protein; Has 30201 Blast hits to 17322 proteins in 780 species: Archae - 12; Bacteria - 1396; Metazoa - 17338; Fungi - 3422; Plants - 5037; Viruses - 0; Other Eukaryotes - 2996 (source: NCBI BLink).
AT3G03780	2568.01	-3.11678	0.168792	-18.4652	3.93626e-76	1.82525e-73	methionine synthase 2
AT3G04000	293.046	3.68622	0.315984	11.6659	1.90453e-31	1.35645e-29	NAD(P)-binding Rossmann-fold superfamily protein
AT3G04140	89.8857	-3.23225	0.379174	-8.52446	1.53523e-17	4.13072e-16	Ankyrin repeat family protein
AT3G04210	187.057	-2.06219	0.354293	-5.82057	5.86459e-09	6.41954e-08	Disease resistance protein (TIR-NBS class)
AT3G04290	741.554	-2.01233	0.224056	-8.98136	2.67435e-19	8.37426e-18	Li-tolerant lipase 1
AT3G05360	248.431	2.22696	0.265836	8.37722	5.41947e-17	1.39119e-15	receptor like protein 30
AT3G05415	29.8863	-2.10446	0.543272	-3.87368	0.000107204	0.000556155	transposable element gene
AT3G05880	10844.2	2.61866	0.262634	9.97077	2.04638e-23	8.65995e-22	Low temperature and salt responsive protein family
AT3G05890	1056.75	2.89806	0.213589	13.5684	6.16455e-42	7.85674e-40	Low temperature and salt responsive protein family
AT3G06145	40.2764	-2.91436	0.495474	-5.88196	4.05435e-09	4.51971e-08	unknown protein; Has 15 Blast hits to 15 proteins in 7 species: Archae - 0; Bacteria - 0; Metazoa - 0; Fungi - 0; Plants - 15; Viruses - 0; Other Eukaryotes - 0 (source: NCBI BLink).
AT3G06420	586.517	2.46419	0.207787	11.8592	1.92817e-32	1.46932e-30	Ubiquitin-like superfamily protein
AT3G06435	155.542	3.32229	0.364028	9.12646	7.07744e-20	2.33352e-18	Expressed protein
AT3G06490	26.5779	2.94543	0.64397	4.57386	4.7881e-06	3.30541e-05	myb domain protein 108
AT3G06868	84.1751	-2.33643	0.364279	-6.41384	1.41902e-10	1.91147e-09	unknown protein; FUNCTIONS IN: molecular_function unknown; INVOLVED IN: biological_process unknown; LOCATED IN: cellular_component unknown; BEST Arabidopsis thaliana protein match is: unknown protein (TAIR:AT5G49100.1); Has 30201 Blast hits to 17322 proteins in 780 species: Archae - 12; Bacteria - 1396; Metazoa - 17338; Fungi - 3422; Plants - 5037; Viruses - 0; Other Eukaryotes - 2996 (source: NC…
AT3G07250	10.615	2.14757	0.789282	2.72091	0.00651021	0.0206139	nuclear transport factor 2 (NTF2) family protein / RNA recognition motif (RRM)-containing protein
AT3G07650	1067.52	3.2318	0.205697	15.7114	1.263e-55	2.89746e-53	CONSTANS-like 9
AT3G07780	1853.99	2.1074	0.172951	12.1849	3.73894e-34	3.12208e-32	Protein of unknown function (DUF1423)
AT3G07870	519.874	2.12686	0.215041	9.89047	4.57865e-23	1.89349e-21	F-box and associated interaction domains-containing protein
AT3G08720	416.57	2.02621	0.270612	7.4875	7.01971e-14	1.33497e-12	serine/threonine protein kinase 2
AT3G09160	39.9974	-2.39809	0.479736	-4.99878	5.76955e-07	4.68311e-06	RNA-binding (RRM/RBD/RNP motifs) family protein
AT3G09162	37.3241	-3.04872	0.568555	-5.36222	8.22069e-08	7.55001e-07	unknown protein; FUNCTIONS IN: molecular_function unknown; INVOLVED IN: biological_process unknown; LOCATED IN: endomembrane system; EXPRESSED IN: stem, root, inflorescence, cultured cell, leaf; Has 35333 Blast hits to 34131 proteins in 2444 species: Archae - 798; Bacteria - 22429; Metazoa - 974; Fungi - 991; Plants - 531; Viruses - 0; Other Eukaryotes - 9610 (source: NCBI BLink).
AT3G09390	13079	2.22337	0.231755	9.59363	8.50365e-22	3.21751e-20	metallothionein 2A
AT3G09450	10.1683	-2.58629	0.770951	-3.35468	0.000794564	0.00327225	CONTAINS InterPro DOMAIN/s: Fusaric acid resistance protein, conserved region (InterPro:IPR006726); BEST Arabidopsis thaliana protein match is: unknown protein (TAIR:AT2G28780.1); Has 503 Blast hits to 494 proteins in 215 species: Archae - 0; Bacteria - 423; Metazoa - 0; Fungi - 0; Plants - 65; Viruses - 0; Other Eukaryotes - 15 (source: NCBI BLink).
AT3G09580	133.126	-2.11166	0.318696	-6.62594	3.45038e-11	5.00316e-10	FAD/NAD(P)-binding oxidoreductase family protein
AT3G09600	68.8775	-2.75679	0.39641	-6.95438	3.54108e-12	5.75499e-11	Homeodomain-like superfamily protein
AT3G09640	35.7602	4.23177	0.690974	6.12435	9.10534e-10	1.10553e-08	ascorbate peroxidase 2
AT3G09910	185.453	2.65184	0.349195	7.59414	3.09844e-14	6.11661e-13	RAB GTPase homolog C2B
AT3G09950	46.9284	2.77771	0.515528	5.38809	7.12092e-08	6.60116e-07	unknown protein; BEST Arabidopsis thaliana protein match is: unknown protein (TAIR:AT5G41761.1); Has 128 Blast hits to 128 proteins in 12 species: Archae - 0; Bacteria - 0; Metazoa - 0; Fungi - 0; Plants - 128; Viruses - 0; Other Eukaryotes - 0 (source: NCBI BLink).
AT3G10000	11.2213	-2.22894	0.797985	-2.79322	0.00521867	0.0170903	Homeodomain-like superfamily protein
AT3G10040	1627.17	4.44012	0.257485	17.2442	1.2371e-66	3.90743e-64	sequence-specific DNA binding transcription factors
AT3G10150	10.009	-2.82209	0.784101	-3.59914	0.000319267	0.00146425	purple acid phosphatase 16
AT3G10320	116.034	2.03669	0.346274	5.88172	4.06031e-09	4.52173e-08	Glycosyltransferase family 61 protein
AT3G10815	34.9963	2.25771	0.547843	4.12109	3.77077e-05	0.000217638	RING/U-box superfamily protein
AT3G10930	35.2901	2.69105	0.596584	4.51076	6.45972e-06	4.3465e-05	unknown protein; FUNCTIONS IN: molecular_function unknown; INVOLVED IN: biological_process unknown; LOCATED IN: mitochondrion; EXPRESSED IN: 18 plant structures; EXPRESSED DURING: 9 growth stages; Has 1 Blast hits to 1 proteins in 1 species: Archae - 0; Bacteria - 0; Metazoa - 0; Fungi - 0; Plants - 1; Viruses - 0; Other Eukaryotes - 0 (source: NCBI BLink).
AT3G10985	1791.8	2.88154	0.184812	15.5918	8.28012e-55	1.8228e-52	senescence associated gene 20
AT3G11090	70.4538	-2.05367	0.51413	-3.99446	6.48427e-05	0.000354625	LOB domain-containing protein 21
AT3G11180	3.70507	-2.33282	0.890535	-2.61957	0.00880408	0.0266643	2-oxoglutarate (2OG) and Fe(II)-dependent oxygenase superfamily protein
AT3G11340	633.931	2.5161	0.21158	11.892	1.30261e-32	1.00314e-30	UDP-Glycosyltransferase superfamily protein
AT3G11410	3173.53	2.62064	0.264561	9.90562	3.93504e-23	1.63353e-21	protein phosphatase 2CA
AT3G11415	18.3548	3.2824	0.756506	4.33889	1.43204e-05	9.04371e-05	NONE
AT3G12320	162.443	-3.2518	0.408476	-7.96079	1.70945e-15	3.86069e-14	unknown protein; BEST Arabidopsis thaliana protein match is: unknown protein (TAIR:AT5G06980.4); Has 102 Blast hits to 102 proteins in 16 species: Archae - 0; Bacteria - 0; Metazoa - 0; Fungi - 0; Plants - 98; Viruses - 0; Other Eukaryotes - 4 (source: NCBI BLink).
AT3G12510	178.508	3.7972	0.361894	10.4926	9.34377e-26	4.73577e-24	MADS-box family protein
AT3G12580	1453.68	3.26887	0.184431	17.7241	2.7309e-70	1.02616e-67	heat shock protein 70
AT3G12960	4.74326	2.28839	0.890803	2.5689	0.0102021	0.0302757	unknown protein; Has 44 Blast hits to 44 proteins in 14 species: Archae - 0; Bacteria - 0; Metazoa - 0; Fungi - 0; Plants - 44; Viruses - 0; Other Eukaryotes - 0 (source: NCBI BLink).
AT3G13080	2272.35	2.23383	0.281269	7.94199	1.98968e-15	4.44749e-14	multidrug resistance-associated protein 3
AT3G13450	740.122	2.15232	0.203916	10.5549	4.82079e-26	2.48967e-24	Transketolase family protein
AT3G13520	2012.44	2.60273	0.22498	11.5687	5.93635e-31	4.08128e-29	arabinogalactan protein 12
AT3G13760	12.9041	-2.6139	0.724687	-3.60694	0.000309831	0.00142547	Cysteine/Histidine-rich C1 domain family protein
AT3G13840	10.8988	-2.68698	0.810242	-3.31627	0.000912285	0.00369192	GRAS family transcription factor
AT3G14530	4.81216	-2.16208	0.880253	-2.4562	0.0140413	0.0397889	Terpenoid synthases superfamily protein
AT3G14590	270.447	2.12947	0.2521	8.44692	2.9908e-17	7.88167e-16	Calcium-dependent lipid-binding (CaLB domain) family protein
AT3G14660	3680.46	2.25585	0.161511	13.9671	2.47416e-44	3.59478e-42	cytochrome P450, family 72, subfamily A, polypeptide 13
AT3G14690	2257.07	2.02415	0.173561	11.6625	1.98084e-31	1.4062e-29	cytochrome P450, family 72, subfamily A, polypeptide 15
AT3G14990	8544.15	2.60474	0.152959	17.029	5.00338e-65	1.5145e-62	Class I glutamine amidotransferase-like superfamily protein
AT3G15200	47.9595	2.39638	0.481646	4.9754	6.51142e-07	5.22689e-06	Tetratricopeptide repeat (TPR)-like superfamily protein
AT3G15310	8.37133	-3.64842	0.861698	-4.23399	2.2958e-05	0.000138447	transposable element gene
AT3G15354	348.56	-3.19125	0.242269	-13.1723	1.2661e-39	1.44468e-37	SPA1-related 3
AT3G15440	29.7405	3.76265	0.692946	5.42993	5.63757e-08	5.30277e-07	BEST Arabidopsis thaliana protein match is: RING/U-box superfamily protein (TAIR:AT3G15740.1); Has 12 Blast hits to 12 proteins in 2 species: Archae - 0; Bacteria - 0; Metazoa - 0; Fungi - 0; Plants - 12; Viruses - 0; Other Eukaryotes - 0 (source: NCBI BLink).
AT3G15450	12639.7	2.70685	0.217817	12.4272	1.86113e-35	1.67609e-33	Aluminium induced protein with YGL and LRDR motifs
AT3G15500	294.657	3.21505	0.286144	11.2358	2.72139e-29	1.69943e-27	NAC domain containing protein 3
AT3G15570	329.584	-2.11976	0.250983	-8.44582	3.01929e-17	7.94716e-16	Phototropic-responsive NPH3 family protein
AT3G15670	159.764	6.61127	0.640719	10.3185	5.8116e-25	2.77759e-23	Late embryogenesis abundant protein (LEA) family protein
AT3G15720	30.3196	-2.29775	0.607652	-3.78136	0.000155973	0.000775384	Pectin lyase-like superfamily protein
AT3G16000	2085.93	-2.40445	0.168791	-14.2451	4.80801e-46	7.70484e-44	MAR binding filament-like protein 1
AT3G16210	26.3065	2.45547	0.637947	3.84902	0.00011859	0.000607372	F-box family protein
AT3G16250	437.335	-2.96524	0.260955	-11.363	6.38853e-30	4.08304e-28	NDH-dependent cyclic electron flow 1
AT3G16330	163.905	3.25089	0.384148	8.46259	2.61507e-17	6.93343e-16	unknown protein; BEST Arabidopsis thaliana protein match is: unknown protein (TAIR:AT1G52140.1); Has 109 Blast hits to 109 proteins in 16 species: Archae - 0; Bacteria - 0; Metazoa - 0; Fungi - 0; Plants - 109; Viruses - 0; Other Eukaryotes - 0 (source: NCBI BLink).
AT3G16560	419.296	-2.00623	0.211626	-9.48007	2.54114e-21	9.32349e-20	Protein phosphatase 2C family protein
AT3G17110	740.244	4.23178	0.232203	18.2244	3.30285e-74	1.41142e-71	pseudogene, glycine-rich protein
AT3G17520	950.199	7.06659	0.401923	17.5819	3.388e-69	1.19094e-66	Late embryogenesis abundant protein (LEA) family protein
AT3G17640	85.8994	-2.90205	0.377931	-7.67876	1.60633e-14	3.27487e-13	Leucine-rich repeat (LRR) family protein
AT3G18070	30.0987	-2.14523	0.52374	-4.09599	4.20372e-05	0.000239233	beta glucosidase 43
AT3G18217	40.9778	-2.49686	0.501955	-4.97427	6.54956e-07	5.25363e-06	MIR157C; miRNA
AT3G18710	106.528	-2.02546	0.349427	-5.79652	6.77056e-09	7.34118e-08	plant U-box 29
AT3G19200	79.448	2.66681	0.420258	6.34565	2.21489e-10	2.91142e-09	unknown protein; BEST Arabidopsis thaliana protein match is: unknown protein (TAIR:AT4G34419.1); Has 51 Blast hits to 51 proteins in 10 species: Archae - 0; Bacteria - 0; Metazoa - 0; Fungi - 0; Plants - 51; Viruses - 0; Other Eukaryotes - 0 (source: NCBI BLink).
AT3G19580	316.292	3.13361	0.269534	11.626	3.03926e-31	2.11737e-29	zinc-finger protein 2
AT3G19615	43.8966	4.32106	0.646277	6.68608	2.29228e-11	3.41011e-10	unknown protein; FUNCTIONS IN: molecular_function unknown; INVOLVED IN: biological_process unknown; LOCATED IN: cellular_component unknown; Has 10 Blast hits to 10 proteins in 5 species: Archae - 0; Bacteria - 0; Metazoa - 0; Fungi - 0; Plants - 10; Viruses - 0; Other Eukaryotes - 0 (source: NCBI BLink).
AT3G19680	849.46	2.91063	0.246159	11.8242	2.92695e-32	2.20726e-30	Protein of unknown function (DUF1005)
AT3G19710	1757.7	-2.05733	0.211109	-9.74534	1.93131e-22	7.65289e-21	branched-chain aminotransferase4
AT3G20340	98.2634	2.26129	0.383604	5.89487	3.74983e-09	4.20174e-08	Expression of the gene is downregulated in the presence of paraquat, an inducer of photoxidative stress.
AT3G20380	120.302	-2.92908	0.366513	-7.99176	1.3302e-15	3.03565e-14	TRAF-like family protein
AT3G20395	476.029	4.41964	0.274945	16.0746	3.84245e-58	9.30471e-56	RING/U-box superfamily protein
AT3G20660	165.159	2.14336	0.327706	6.54051	6.13098e-11	8.63169e-10	organic cation/carnitine transporter4
AT3G20810	532.433	3.08063	0.254809	12.0899	1.19381e-33	9.67209e-32	2-oxoglutarate (2OG) and Fe(II)-dependent oxygenase superfamily protein
AT3G21055	7458.22	-2.21128	0.207893	-10.6367	2.01205e-26	1.07741e-24	photosystem II subunit T
AT3G21320	21.0632	3.85111	0.765235	5.03259	4.83895e-07	3.96765e-06	BEST Arabidopsis thaliana protein match is: hydroxyproline-rich glycoprotein family protein (TAIR:AT2G25930.1); Has 63 Blast hits to 58 proteins in 21 species: Archae - 0; Bacteria - 0; Metazoa - 3; Fungi - 0; Plants - 58; Viruses - 0; Other Eukaryotes - 2 (source: NCBI BLink).
AT3G21330	47.6728	3.31496	0.56022	5.91725	3.27376e-09	3.69106e-08	basic helix-loop-helix (bHLH) DNA-binding superfamily protein
AT3G21520	306.098	5.67565	0.404657	14.0258	1.08364e-44	1.62875e-42	DUF679 domain membrane protein 1
AT3G21780	61.7819	2.02691	0.444899	4.55589	5.2164e-06	3.57616e-05	UDP-glucosyl transferase 71B6
AT3G22370	1740.11	2.02454	0.185292	10.9262	8.63771e-28	4.92802e-26	alternative oxidase 1A
AT3G22540	27.5311	-2.99372	0.606143	-4.93896	7.85417e-07	6.23811e-06	Protein of unknown function (DUF1677)
AT3G22600	1248.18	3.08537	0.249788	12.352	4.75437e-35	4.12945e-33	Bifunctional inhibitor/lipid-transfer protein/seed storage 2S albumin superfamily protein
AT3G22620	758.764	2.11649	0.245131	8.63413	5.9175e-18	1.64708e-16	Bifunctional inhibitor/lipid-transfer protein/seed storage 2S albumin superfamily protein
AT3G22830	1358.57	6.69245	0.298773	22.3998	3.9555e-111	6.63125e-108	heat shock transcription factor A6B
AT3G22910	214.315	3.76873	0.348503	10.814	2.9536e-27	1.64631e-25	ATPase E1-E2 type family protein / haloacid dehalogenase-like hydrolase family protein
AT3G23150	748.766	2.36615	0.234151	10.1052	5.23789e-24	2.28767e-22	Signal transduction histidine kinase, hybrid-type, ethylene sensor
AT3G23170	248.655	2.23954	0.272688	8.21282	2.16055e-16	5.28609e-15	unknown protein; BEST Arabidopsis thaliana protein match is: unknown protein (TAIR:AT4G14450.1); Has 74 Blast hits to 74 proteins in 6 species: Archae - 0; Bacteria - 0; Metazoa - 0; Fungi - 0; Plants - 74; Viruses - 0; Other Eukaryotes - 0 (source: NCBI BLink).
AT3G23290	91.0594	-2.21409	0.361584	-6.1233	9.16548e-10	1.11221e-08	Protein of unknown function (DUF640)
AT3G23510	77.9414	-2.98976	0.415246	-7.19998	6.02233e-13	1.06018e-11	Cyclopropane-fatty-acyl-phospholipid synthase
AT3G24300	154.769	-3.74229	0.320068	-11.6922	1.39763e-31	9.98686e-30	ammonium transporter 1;3
AT3G24310	137.331	3.73361	0.438961	8.50555	1.80732e-17	4.83892e-16	myb domain protein 305
AT3G24420	225.037	3.96435	0.351075	11.2921	1.43631e-29	9.04711e-28	alpha/beta-Hydrolases superfamily protein
AT3G24500	625.707	2.47422	0.263664	9.384	6.35162e-21	2.25451e-19	multiprotein bridging factor 1C
AT3G24750	15.3856	-2.12115	0.668075	-3.17501	0.0014983	0.00574187	unknown protein; Has 25 Blast hits to 25 proteins in 12 species: Archae - 0; Bacteria - 8; Metazoa - 2; Fungi - 0; Plants - 15; Viruses - 0; Other Eukaryotes - 0 (source: NCBI BLink).
AT3G25130	75.6601	-2.73546	0.435081	-6.28724	3.2317e-10	4.15525e-09	unknown protein; FUNCTIONS IN: molecular_function unknown; INVOLVED IN: biological_process unknown; LOCATED IN: plasma membrane; EXPRESSED IN: 17 plant structures; EXPRESSED DURING: 9 growth stages; Has 3885 Blast hits to 2658 proteins in 280 species: Archae - 12; Bacteria - 208; Metazoa - 970; Fungi - 222; Plants - 148; Viruses - 11; Other Eukaryotes - 2314 (source: NCBI BLink).
AT3G25573	6.86365	2.77936	0.880261	3.15743	0.00159166	0.00604891	unknown protein; FUNCTIONS IN: molecular_function unknown; INVOLVED IN: biological_process unknown; LOCATED IN: endomembrane system; Has 30201 Blast hits to 17322 proteins in 780 species: Archae - 12; Bacteria - 1396; Metazoa - 17338; Fungi - 3422; Plants - 5037; Viruses - 0; Other Eukaryotes - 2996 (source: NCBI BLink).
AT3G25620	156.658	2.30717	0.321314	7.18044	6.9489e-13	1.21447e-11	ABC-2 type transporter family protein
AT3G26180	591.366	-2.28179	0.217949	-10.4694	1.19448e-25	5.99827e-24	cytochrome P450, family 71, subfamily B, polypeptide 20
AT3G26290	1212.73	-2.16281	0.212796	-10.1638	2.8764e-24	1.30329e-22	cytochrome P450, family 71, subfamily B, polypeptide 26
AT3G26310	151.713	-2.28099	0.307983	-7.40622	1.29954e-13	2.42277e-12	cytochrome P450, family 71, subfamily B, polypeptide 35
AT3G26320	13.7368	-2.49785	0.779394	-3.20486	0.0013513	0.00524678	cytochrome P450, family 71, subfamily B, polypeptide 36
AT3G26570	1288.78	-2.9235	0.238241	-12.2712	1.29334e-34	1.10106e-32	phosphate transporter 2;1
AT3G26590	140.448	-2.1306	0.358219	-5.94775	2.71849e-09	3.10844e-08	MATE efflux family protein
AT3G26610	15.2856	-2.51714	0.695306	-3.62019	0.000294391	0.00136162	Pectin lyase-like superfamily protein
AT3G26932	172.478	-2.15715	0.317027	-6.80431	1.01534e-11	1.57497e-10	dsRNA-binding protein 3
AT3G27060	674.501	-2.12628	0.244565	-8.69413	3.49509e-18	9.89247e-17	Ferritin/ribonucleotide reductase-like family protein
AT3G27220	714.707	3.63698	0.224118	16.228	3.19953e-59	7.92392e-57	Galactose oxidase/kelch repeat superfamily protein
AT3G27400	57.0989	-2.97465	0.471424	-6.30993	2.79161e-10	3.61929e-09	Pectin lyase-like superfamily protein
AT3G27690	8887.57	-4.83172	0.324014	-14.9121	2.7505e-50	4.99536e-48	photosystem II light harvesting complex gene 2.3
AT3G27770	3435.47	2.49705	0.165551	15.0832	2.08813e-51	3.92316e-49	unknown protein; FUNCTIONS IN: molecular_function unknown; INVOLVED IN: biological_process unknown; LOCATED IN: endomembrane system; EXPRESSED IN: 22 plant structures; EXPRESSED DURING: 13 growth stages; BEST Arabidopsis thaliana protein match is: unknown protein (TAIR:AT5G62960.1); Has 158 Blast hits to 157 proteins in 21 species: Archae - 0; Bacteria - 0; Metazoa - 13; Fungi - 0; Plants - 141; …
AT3G28007	300.869	2.72935	0.331221	8.24027	1.71822e-16	4.24568e-15	Nodulin MtN3 family protein
AT3G28070	216.963	-3.50365	0.278159	-12.5959	2.22498e-36	2.07228e-34	nodulin MtN21 /EamA-like transporter family protein
AT3G28080	149.536	-2.4965	0.323406	-7.71939	1.16884e-14	2.41e-13	nodulin MtN21 /EamA-like transporter family protein
AT3G28130	297.157	-2.41461	0.265673	-9.08866	1.00271e-19	3.26652e-18	nodulin MtN21 /EamA-like transporter family protein
AT3G28210	428.222	4.57867	0.308376	14.8477	7.20116e-50	1.28641e-47	zinc finger (AN1-like) family protein
AT3G28270	78.8746	-4.09539	0.517816	-7.90897	2.59519e-15	5.73422e-14	Protein of unknown function (DUF677)
AT3G28540	50.6554	-3.67797	0.529603	-6.94477	3.79068e-12	6.14687e-11	P-loop containing nucleoside triphosphate hydrolases superfamily protein
AT3G28740	1295.15	3.26649	0.202566	16.1256	1.68726e-58	4.13169e-56	Cytochrome P450 superfamily protein
AT3G29030	224.987	-3.31442	0.314988	-10.5224	6.81437e-26	3.46992e-24	expansin A5
AT3G29575	1749.05	3.5611	0.210165	16.9443	2.11973e-64	6.32841e-62	ABI five binding protein 3
AT3G29590	32.8036	-2.03029	0.546156	-3.71741	0.000201272	0.000971199	HXXXD-type acyl-transferase family protein
AT3G30210	119.967	5.93431	0.62099	9.5562	1.22156e-21	4.58221e-20	myb domain protein 121
AT3G30725	5.50695	-2.28839	0.863241	-2.65092	0.00802722	0.024589	glutamine dumper 6
AT3G30775	1943.93	2.14901	0.337606	6.36543	1.94742e-10	2.58163e-09	Methylenetetrahydrofolate reductase family protein
AT3G30875	44.9466	-2.3831	0.492357	-4.84018	1.2972e-06	9.93715e-06	pseudogene, putative multidrug resistance protein, similar to multidrug resistance protein 1 homolog GB:T06165 GI:7442649 from (Hordeum vulgare); blastp match of 54% identity and 0. P-value to GP|2292907|emb|CAA71179.1||Y10099 P-glycoprotein homologue {Hordeum vulgare subsp. vulgare}
AT3G32030	31.836	-2.89998	0.614409	-4.71995	2.35901e-06	1.72989e-05	Terpenoid cyclases/Protein prenyltransferases superfamily protein
AT3G32040	11.8542	-3.57303	0.795798	-4.48987	7.12676e-06	4.76005e-05	Terpenoid synthases superfamily protein
AT3G33000	5.48732	-2.35034	0.889041	-2.64368	0.00820094	0.025064	pseudogene, ATP synthase A subunit, blastp match of 68% identity and 1.3e-82 P-value to SP|P06288|ATPI_TOBAC ATP synthase A chain precursor (EC 3.6.3.14) (Subunit IV). (Belladonna, Deadly nightshade) {Atropa belladonna}
AT3G41762	74.3453	-3.10394	0.590413	-5.25724	1.46235e-07	1.29871e-06	unknown protein.
AT3G41768	113545	-2.52663	0.840039	-3.00775	0.0026319	0.00937707	rRNA
AT3G41979	505.419	-2.69565	0.872779	-3.08858	0.00201113	0.00741635	rRNA
AT3G43190	382.82	2.20348	0.342754	6.42876	1.28649e-10	1.75017e-09	sucrose synthase 4
AT3G43250	13.017	2.65842	0.797586	3.33309	0.000858886	0.00350404	Family of unknown function (DUF572)
AT3G43654	15.553	-2.62968	0.825917	-3.18395	0.00145281	0.00559013	transposable element gene
AT3G43800	338	-2.00098	0.233216	-8.57996	9.4909e-18	2.59855e-16	glutathione S-transferase tau 27
AT3G44020	159.474	-2.00455	0.32815	-6.10864	1.00486e-09	1.21396e-08	thylakoid lumenal P17.1 protein
AT3G44290	27.2488	2.13854	0.581655	3.67664	0.000236324	0.00112088	NAC domain containing protein 60
AT3G44300	2614.92	2.61949	0.215978	12.1285	7.46015e-34	6.08938e-32	nitrilase 2
AT3G44450	169.335	-5.30514	0.4235	-12.5269	5.32121e-36	4.89327e-34	unknown protein; BEST Arabidopsis thaliana protein match is: unknown protein (TAIR:AT3G52740.1); Has 63 Blast hits to 63 proteins in 12 species: Archae - 0; Bacteria - 0; Metazoa - 0; Fungi - 0; Plants - 63; Viruses - 0; Other Eukaryotes - 0 (source: NCBI BLink).
AT3G44735	547.445	2.28044	0.21763	10.4785	1.08396e-25	5.4685e-24	PHYTOSULFOKINE 3 PRECURSOR
AT3G44970	152.422	-3.21106	0.314286	-10.217	1.6642e-24	7.65179e-23	Cytochrome P450 superfamily protein
AT3G44990	839.712	-5.55931	0.243583	-22.8231	2.70694e-115	5.36319e-112	xyloglucan endo-transglycosylase-related 8
AT3G45290	186.026	2.13384	0.296954	7.18576	6.68366e-13	1.17093e-11	Seven transmembrane MLO family protein
AT3G45300	1438.61	2.2934	0.210876	10.8756	1.50691e-27	8.53028e-26	isovaleryl-CoA-dehydrogenase
AT3G45650	82.2519	-2.41475	0.389564	-6.19859	5.69698e-10	7.13974e-09	nitrate excretion transporter1
AT3G45710	169.267	-2.21929	0.2856	-7.77061	7.81101e-15	1.64159e-13	Major facilitator superfamily protein
AT3G45970	1064.79	4.05523	0.32168	12.6064	1.94612e-36	1.82033e-34	expansin-like A1
AT3G46080	40.5661	3.05239	0.592612	5.15073	2.5947e-07	2.2124e-06	C2H2-type zinc finger family protein
AT3G46190	8.11453	2.17118	0.843252	2.57477	0.0100306	0.0298318	TRAF-like family protein
AT3G46230	177.863	3.57082	0.34487	10.3541	4.00923e-25	1.93312e-23	heat shock protein 17.4
AT3G46270	63.144	-3.15117	0.459418	-6.85905	6.93206e-12	1.09239e-10	receptor protein kinase-related
AT3G46330	17.399	-2.58599	0.693412	-3.72937	0.000191963	0.00093145	Leucine-rich repeat protein kinase family protein
AT3G46370	162.017	-2.40942	0.321304	-7.49886	6.43749e-14	1.23176e-12	Leucine-rich repeat protein kinase family protein
AT3G46490	116.995	-3.36276	0.343577	-9.78751	1.27397e-22	5.11322e-21	2-oxoglutarate (2OG) and Fe(II)-dependent oxygenase superfamily protein
AT3G46720	44.1691	-2.17052	0.469041	-4.62757	3.69987e-06	2.61208e-05	UDP-Glycosyltransferase superfamily protein
AT3G46880	8.23432	-3.00276	0.834919	-3.59647	0.000322561	0.00147842	unknown protein; FUNCTIONS IN: molecular_function unknown; INVOLVED IN: biological_process unknown; LOCATED IN: chloroplast; EXPRESSED IN: 14 plant structures; EXPRESSED DURING: 9 growth stages; BEST Arabidopsis thaliana protein match is: unknown protein (TAIR:AT5G59080.1); Has 51 Blast hits to 51 proteins in 8 species: Archae - 0; Bacteria - 0; Metazoa - 0; Fungi - 0; Plants - 51; Viruses - 0; O…
AT3G47340	5425.2	3.57419	0.229711	15.5595	1.37161e-54	2.95969e-52	glutamine-dependent asparagine synthase 1
AT3G47380	36.632	-2.96621	0.548427	-5.40857	6.35308e-08	5.93227e-07	Plant invertase/pectin methylesterase inhibitor superfamily protein
AT3G47430	112.14	-3.2629	0.361277	-9.03158	1.69213e-19	5.38369e-18	peroxin 11B
AT3G47500	452.345	-2.73453	0.234527	-11.6598	2.04551e-31	1.44271e-29	cycling DOF factor 3
AT3G47720	10.8733	3.40576	0.854727	3.98461	6.75897e-05	0.000368631	similar to RCD one 4
AT3G47820	99.0692	-2.15902	0.340745	-6.33617	2.35543e-10	3.07878e-09	PLANT U-BOX 39
AT3G48020	122.614	3.11109	0.386554	8.04827	8.39718e-16	1.93659e-14	unknown protein; FUNCTIONS IN: molecular_function unknown; INVOLVED IN: biological_process unknown; LOCATED IN: chloroplast; EXPRESSED IN: 11 plant structures; EXPRESSED DURING: LP.04 four leaves visible, 4 anthesis; BEST Arabidopsis thaliana protein match is: unknown protein (TAIR:AT5G62865.1); Has 82 Blast hits to 82 proteins in 12 species: Archae - 0; Bacteria - 0; Metazoa - 0; Fungi - 0; Plan…
AT3G48200	774.657	-2.27511	0.19737	-11.5271	9.63356e-31	6.56105e-29	unknown protein; FUNCTIONS IN: molecular_function unknown; INVOLVED IN: biological_process unknown; LOCATED IN: endomembrane system; EXPRESSED IN: 21 plant structures; EXPRESSED DURING: 13 growth stages; Has 210 Blast hits to 148 proteins in 42 species: Archae - 0; Bacteria - 118; Metazoa - 0; Fungi - 0; Plants - 48; Viruses - 0; Other Eukaryotes - 44 (source: NCBI BLink).
AT3G48280	38.9118	-2.74772	0.494628	-5.55512	2.77422e-08	2.75075e-07	cytochrome P450, family 71, subfamily A, polypeptide 25
AT3G48290	12.7694	-3.05285	0.768359	-3.97321	7.09108e-05	0.000385394	cytochrome P450, family 71, subfamily A, polypeptide 24
AT3G48360	3868.42	3.61928	0.252476	14.3352	1.31946e-46	2.17851e-44	BTB and TAZ domain protein 2
AT3G48510	165.842	5.20946	0.464945	11.2045	3.8768e-29	2.39351e-27	unknown protein; BEST Arabidopsis thaliana protein match is: unknown protein (TAIR:AT5G63350.1); Has 98 Blast hits to 98 proteins in 11 species: Archae - 0; Bacteria - 0; Metazoa - 0; Fungi - 0; Plants - 98; Viruses - 0; Other Eukaryotes - 0 (source: NCBI BLink).
AT3G48520	663.348	6.16279	0.359635	17.1363	7.96182e-66	2.44394e-63	cytochrome P450, family 94, subfamily B, polypeptide 3
AT3G49130	7.91854	2.18106	0.839575	2.59782	0.00938189	0.0282044	SWAP (Suppressor-of-White-APricot)/surp RNA-binding domain-containing protein
AT3G49930	12.6551	-2.19766	0.749254	-2.93313	0.00335559	0.0116045	C2H2 and C2HC zinc fingers superfamily protein
AT3G50010	14.1874	-2.19475	0.708005	-3.09991	0.00193581	0.00717988	Cysteine/Histidine-rich C1 domain family protein
AT3G50130	11.7667	-2.35404	0.811396	-2.90123	0.00371704	0.0126994	Plant protein of unknown function (DUF247)
AT3G50270	141.937	-2.18141	0.338654	-6.44141	1.18367e-10	1.61601e-09	HXXXD-type acyl-transferase family protein
AT3G50400	131.567	2.058	0.350881	5.86526	4.48441e-09	4.9737e-08	GDSL-like Lipase/Acylhydrolase superfamily protein
AT3G50740	729.755	-3.02581	0.269395	-11.2319	2.84411e-29	1.76594e-27	UDP-glucosyl transferase 72E1
AT3G50970	6926.88	4.02435	0.217793	18.4779	3.11097e-76	1.47392e-73	dehydrin family protein
AT3G50980	10.528	2.58422	0.811436	3.18474	0.00144883	0.0055758	dehydrin xero 1
AT3G51750	101.785	2.02573	0.386261	5.24446	1.56737e-07	1.38185e-06	unknown protein; Has 15 Blast hits to 14 proteins in 5 species: Archae - 0; Bacteria - 0; Metazoa - 0; Fungi - 0; Plants - 15; Viruses - 0; Other Eukaryotes - 0 (source: NCBI BLink).
AT3G51810	10.3893	3.33593	0.857664	3.88955	0.000100429	0.000525384	Stress induced protein
AT3G52310	28.3764	2.57753	0.599014	4.30296	1.68534e-05	0.000104764	ABC-2 type transporter family protein
AT3G52720	300.616	-2.32932	0.26889	-8.66271	4.60684e-18	1.2955e-16	alpha carbonic anhydrase 1
AT3G52780	33.5435	2.97235	0.587676	5.0578	4.24131e-07	3.51064e-06	Purple acid phosphatases superfamily protein
AT3G53040	18.7434	3.22235	0.756956	4.25699	2.07202e-05	0.000126315	late embryogenesis abundant protein, putative / LEA protein, putative
AT3G53450	17.5837	2.15293	0.677329	3.17856	0.0014801	0.00568011	Putative lysine decarboxylase family protein
AT3G54600	636.269	-2.87593	0.202949	-14.1707	1.39059e-45	2.16475e-43	Class I glutamine amidotransferase-like superfamily protein
AT3G54770	31.3236	-2.0165	0.528776	-3.81353	0.000136998	0.000690043	RNA-binding (RRM/RBD/RNP motifs) family protein
AT3G54900	1104.98	-2.38975	0.186082	-12.8425	9.48107e-38	9.88662e-36	CAX interacting protein 1
AT3G55090	221.077	3.2002	0.309013	10.3562	3.92297e-25	1.89573e-23	ABC-2 type transporter family protein
AT3G55240	753.417	-2.42027	0.310863	-7.78566	6.93526e-15	1.46745e-13	Plant protein 1589 of unknown function
AT3G55430	1646.71	2.73309	0.180175	15.1691	5.66863e-52	1.10305e-49	O-Glycosyl hydrolases family 17 protein
AT3G55500	829.723	6.77849	0.359203	18.8709	1.97732e-79	1.07734e-76	expansin A16
AT3G55630	321.765	-2.61677	0.281235	-9.30458	1.34527e-20	4.67606e-19	DHFS-FPGS homolog D
AT3G55840	66.0001	3.11822	0.466359	6.68631	2.2886e-11	3.40696e-10	Hs1pro-1 protein
AT3G55970	93.9977	4.07965	0.505954	8.06327	7.42789e-16	1.72216e-14	jasmonate-regulated gene 21
AT3G56275	483.544	4.7815	0.307858	15.5315	2.12353e-54	4.53727e-52	pseudogene of unknown protein
AT3G56290	249.979	-2.88509	0.29968	-9.62722	6.13694e-22	2.35059e-20	unknown protein; Has 39 Blast hits to 39 proteins in 15 species: Archae - 0; Bacteria - 0; Metazoa - 0; Fungi - 0; Plants - 39; Viruses - 0; Other Eukaryotes - 0 (source: NCBI BLink).
AT3G57130	15.1517	-2.23376	0.688874	-3.24262	0.00118436	0.00465333	Ankyrin repeat family protein / BTB/POZ domain-containing protein
AT3G57500	15.9014	-2.38464	0.666763	-3.57644	0.000348304	0.00158583	unknown protein; BEST Arabidopsis thaliana protein match is: unknown protein (TAIR:AT2G26520.1); Has 51 Blast hits to 51 proteins in 11 species: Archae - 0; Bacteria - 1; Metazoa - 0; Fungi - 0; Plants - 50; Viruses - 0; Other Eukaryotes - 0 (source: NCBI BLink).
AT3G57520	5716.3	2.83826	0.200134	14.1818	1.18737e-45	1.86169e-43	seed imbibition 2
AT3G57760	123.151	2.78993	0.351967	7.92668	2.25084e-15	5.0005e-14	Protein kinase superfamily protein
AT3G58990	386.623	-3.63577	0.238008	-15.2759	1.10771e-52	2.17491e-50	isopropylmalate isomerase 1
AT3G59250	23.7162	-2.07867	0.655757	-3.16988	0.00152504	0.00583	F-box/RNI-like superfamily protein
AT3G59350	2513.14	3.68445	0.192156	19.1743	6.07267e-82	3.48284e-79	Protein kinase superfamily protein
AT3G59400	1189.69	-3.12596	0.196363	-15.9193	4.65697e-57	1.10319e-54	enzyme binding;tetrapyrrole binding
AT3G59900	206.114	2.41594	0.29203	8.2729	1.30737e-16	3.25632e-15	auxin-regulated gene involved in organ size
AT3G60140	672.193	4.18247	0.301531	13.8708	9.52515e-44	1.3056e-41	Glycosyl hydrolase superfamily protein
AT3G60420	100.767	2.04577	0.352988	5.79559	6.80825e-09	7.37837e-08	Phosphoglycerate mutase family protein
AT3G60530	1423.52	2.35943	0.247787	9.52199	1.69901e-21	6.30804e-20	GATA transcription factor 4
AT3G61220	515.22	-2.25722	0.215623	-10.4684	1.20709e-25	6.04768e-24	NAD(P)-binding Rossmann-fold superfamily protein
AT3G61280	24.1763	-2.22901	0.586112	-3.80305	0.000142923	0.000717214	Arabidopsis thaliana protein of unknown function (DUF821)
AT3G61390	50.7658	2.95198	0.556709	5.30256	1.14191e-07	1.02923e-06	RING/U-box superfamily protein
AT3G61820	619.749	-2.49242	0.194232	-12.8322	1.08289e-37	1.11851e-35	Eukaryotic aspartyl protease family protein
AT3G61880	33.5655	-3.0674	0.54615	-5.61641	1.94968e-08	1.97634e-07	cytochrome p450 78a9
AT3G61890	867.352	2.42616	0.208685	11.626	3.04092e-31	2.11737e-29	homeobox 12
AT3G61920	8.353	-2.55315	0.828676	-3.08099	0.00206311	0.00757855	unknown protein; FUNCTIONS IN: molecular_function unknown; INVOLVED IN: N-terminal protein myristoylation; LOCATED IN: cellular_component unknown; EXPRESSED IN: shoot, hypocotyl, root, egg cell; BEST Arabidopsis thaliana protein match is: unknown protein (TAIR:AT1G64700.1); Has 77 Blast hits to 77 proteins in 8 species: Archae - 0; Bacteria - 0; Metazoa - 0; Fungi - 0; Plants - 77; Viruses - 0; O…
AT3G62090	408.036	3.10889	0.272985	11.3885	4.77138e-30	3.05846e-28	phytochrome interacting factor 3-like 2
AT3G62100	46.4601	3.27588	0.549639	5.96007	2.52134e-09	2.89363e-08	indole-3-acetic acid inducible 30
AT3G62260	233.598	2.44485	0.277774	8.8016	1.34884e-18	3.9887e-17	Protein phosphatase 2C family protein
AT3G62280	21.7489	-2.57275	0.623173	-4.12846	3.65197e-05	0.000211397	GDSL-like Lipase/Acylhydrolase superfamily protein
AT3G62590	124.145	2.0397	0.341374	5.97497	2.30136e-09	2.65234e-08	alpha/beta-Hydrolases superfamily protein
AT3G62730	73.7956	2.72502	0.428569	6.3584	2.03867e-10	2.68951e-09	unknown protein; FUNCTIONS IN: molecular_function unknown; INVOLVED IN: biological_process unknown; LOCATED IN: endomembrane system; EXPRESSED IN: 13 plant structures; EXPRESSED DURING: LP.04 four leaves visible, 4 anthesis, LP.02 two leaves visible, petal differentiation and expansion stage; BEST Arabidopsis thaliana protein match is: unknown protein (TAIR:AT1G47980.1); Has 172 Blast hits to 172…
AT3G62920	98.0451	2.05281	0.455709	4.50465	6.6482e-06	4.46505e-05	unknown protein; Has 25 Blast hits to 25 proteins in 11 species: Archae - 0; Bacteria - 0; Metazoa - 0; Fungi - 0; Plants - 25; Viruses - 0; Other Eukaryotes - 0 (source: NCBI BLink).
AT3G62990	46.7544	5.33596	0.757342	7.04564	1.84606e-12	3.10679e-11	unknown protein; FUNCTIONS IN: molecular_function unknown; INVOLVED IN: biological_process unknown; LOCATED IN: endomembrane system; BEST Arabidopsis thaliana protein match is: unknown protein (TAIR:AT2G47950.1); Has 22 Blast hits to 22 proteins in 5 species: Archae - 0; Bacteria - 0; Metazoa - 0; Fungi - 0; Plants - 22; Viruses - 0; Other Eukaryotes - 0 (source: NCBI BLink).
AT3G63060	62.7149	3.91637	0.532093	7.36032	1.83467e-13	3.38854e-12	EID1-like 3
AT4G00165	144.425	-2.37629	0.354414	-6.70484	2.01623e-11	3.02004e-10	Bifunctional inhibitor/lipid-transfer protein/seed storage 2S albumin superfamily protein
AT4G00910	46.1746	-2.91603	0.517307	-5.63693	1.73104e-08	1.77202e-07	Aluminium activated malate transporter family protein
AT4G00975	7.77617	2.14889	0.843342	2.54806	0.0108324	0.031864	other RNA
AT4G01120	1575.7	3.43528	0.194128	17.696	4.50562e-70	1.63659e-67	G-box binding factor 2
AT4G01250	181.343	2.33723	0.302715	7.72087	1.15537e-14	2.38701e-13	WRKY family transcription factor
AT4G01360	182.789	4.9188	0.45556	10.7973	3.54583e-27	1.96636e-25	unknown protein; BEST Arabidopsis thaliana protein match is: Protein of unknown function (DUF793) (TAIR:AT1G01550.2); Has 99 Blast hits to 99 proteins in 25 species: Archae - 0; Bacteria - 10; Metazoa - 0; Fungi - 0; Plants - 89; Viruses - 0; Other Eukaryotes - 0 (source: NCBI BLink).
AT4G01490	9.18028	-2.18519	0.81987	-2.66529	0.00769218	0.0237287	transposable element gene
AT4G01870	4407.13	3.97813	0.184576	21.5528	4.98042e-103	6.03019e-100	tolB protein-related
AT4G01985	102.418	3.03356	0.472559	6.41944	1.36778e-10	1.84922e-09	unknown protein; FUNCTIONS IN: molecular_function unknown; INVOLVED IN: biological_process unknown; LOCATED IN: endomembrane system; Has 35333 Blast hits to 34131 proteins in 2444 species: Archae - 798; Bacteria - 22429; Metazoa - 974; Fungi - 991; Plants - 531; Viruses - 0; Other Eukaryotes - 9610 (source: NCBI BLink).
AT4G02170	42.612	4.27498	0.649394	6.58302	4.60977e-11	6.57065e-10	unknown protein; BEST Arabidopsis thaliana protein match is: unknown protein (TAIR:AT5G38700.1); Has 53 Blast hits to 53 proteins in 10 species: Archae - 0; Bacteria - 0; Metazoa - 0; Fungi - 0; Plants - 53; Viruses - 0; Other Eukaryotes - 0 (source: NCBI BLink).
AT4G02270	38.4972	-2.23521	0.527875	-4.23435	2.29215e-05	0.000138265	root hair specific 13
AT4G02280	723.917	2.44379	0.231395	10.5611	4.51285e-26	2.34174e-24	sucrose synthase 3
AT4G02380	13312	3.39701	0.169411	20.0519	1.94425e-89	1.41243e-86	senescence-associated gene 21
AT4G02770	10196.7	-2.55659	0.215023	-11.8899	1.33579e-32	1.02508e-30	photosystem I subunit D-1
AT4G03060	363.052	-3.45354	0.259718	-13.2973	2.39942e-40	2.84201e-38	AOP2 (ALKENYL HYDROXALKYL PRODUCING 2); oxidoreductase, acting on paired donors, with incorporation or reduction of molecular oxygen, 2-oxoglutarate as one donor, and incorporation of one atom each of oxygen into both donors
AT4G03330	10.5529	-2.48997	0.784861	-3.1725	0.00151134	0.0057847	syntaxin of plants 123
AT4G03400	498.169	-3.29485	0.217873	-15.1228	1.14573e-51	2.19035e-49	Auxin-responsive GH3 family protein
AT4G03540	64.0558	2.32279	0.44665	5.20048	1.98779e-07	1.72873e-06	Uncharacterised protein family (UPF0497)
AT4G03930	9.08349	-2.15132	0.78394	-2.74424	0.0060651	0.0194203	Plant invertase/pectin methylesterase inhibitor superfamily
AT4G04293	10.2093	-2.31515	0.817521	-2.83191	0.00462703	0.0153769	transposable element gene
AT4G04745	133.796	-2.8418	0.386547	-7.35175	1.95632e-13	3.59798e-12	unknown protein; BEST Arabidopsis thaliana protein match is: unknown protein (TAIR:AT4G21902.1); Has 32 Blast hits to 32 proteins in 9 species: Archae - 0; Bacteria - 0; Metazoa - 0; Fungi - 0; Plants - 32; Viruses - 0; Other Eukaryotes - 0 (source: NCBI BLink).
AT4G04750	168.472	-2.63815	0.283441	-9.3076	1.30756e-20	4.55223e-19	Major facilitator superfamily protein
AT4G04840	444.772	-2.06734	0.325559	-6.35012	2.15143e-10	2.82971e-09	methionine sulfoxide reductase B6
AT4G04850	605.849	-2.69584	0.235227	-11.4606	2.08086e-30	1.3701e-28	K+ efflux antiporter 3
AT4G05018	10.0036	2.14456	0.800619	2.67862	0.00739259	0.0229455	unknown protein; FUNCTIONS IN: molecular_function unknown; INVOLVED IN: biological_process unknown; LOCATED IN: endomembrane system; BEST Arabidopsis thaliana protein match is: unknown protein (TAIR:AT4G21500.1); Has 30201 Blast hits to 17322 proteins in 780 species: Archae - 12; Bacteria - 1396; Metazoa - 17338; Fungi - 3422; Plants - 5037; Viruses - 0; Other Eukaryotes - 2996 (source: NCBI BLin…
AT4G05100	204.709	4.24519	0.397178	10.6884	1.15374e-26	6.2705e-25	myb domain protein 74
AT4G08040	33.6555	2.65646	0.57187	4.64521	3.39738e-06	2.42285e-05	1-aminocyclopropane-1-carboxylate synthase 11
AT4G08410	43.2554	-2.53798	0.612751	-4.14195	3.44364e-05	0.000200349	Proline-rich extensin-like family protein
AT4G08555	367.689	2.55243	0.400908	6.36663	1.9323e-10	2.56628e-09	unknown protein; FUNCTIONS IN: molecular_function unknown; INVOLVED IN: biological_process unknown; LOCATED IN: cellular_component unknown; EXPRESSED IN: cultured cell; Has 4 Blast hits to 4 proteins in 2 species: Archae - 0; Bacteria - 0; Metazoa - 0; Fungi - 0; Plants - 4; Viruses - 0; Other Eukaryotes - 0 (source: NCBI BLink).
AT4G08950	2886.99	4.23177	0.223302	18.9509	4.3394e-80	2.42495e-77	Phosphate-responsive 1 family protein
AT4G09030	402.74	2.15774	0.239595	9.00579	2.14109e-19	6.7432e-18	arabinogalactan protein 10
AT4G09100	5.79999	2.08454	0.876557	2.3781	0.0174022	0.0477421	RING/U-box superfamily protein
AT4G09110	12.8243	2.78752	0.786091	3.54605	0.000391054	0.00175255	RING/U-box superfamily protein
AT4G09350	139.173	-4.56337	0.419195	-10.886	1.34372e-27	7.62631e-26	Chaperone DnaJ-domain superfamily protein
AT4G09600	23.1597	3.13053	0.715062	4.37799	1.19781e-05	7.67572e-05	GAST1 protein homolog 3
AT4G09650	7251.82	-2.57239	0.202807	-12.6839	7.26256e-37	6.82242e-35	ATP synthase delta-subunit gene
AT4G09750	168.235	-2.12594	0.302942	-7.01764	2.25647e-12	3.75975e-11	NAD(P)-binding Rossmann-fold superfamily protein
AT4G10120	769.809	-2.45551	0.224011	-10.9616	5.84858e-28	3.36317e-26	Sucrose-phosphate synthase family protein
AT4G10150	18.5378	-2.97361	0.663908	-4.47894	7.50139e-06	4.98127e-05	RING/U-box superfamily protein
AT4G10250	127.878	5.24774	0.518464	10.1217	4.42565e-24	1.96441e-22	HSP20-like chaperones superfamily protein
AT4G10265	85.7401	3.65265	0.836593	4.3661	1.26484e-05	8.0649e-05	Wound-responsive family protein
AT4G10270	658.417	4.24649	0.693191	6.126	9.01148e-10	1.09596e-08	Wound-responsive family protein
AT4G10370	10.5806	-2.37279	0.776942	-3.05402	0.00225799	0.00820452	Cysteine/Histidine-rich C1 domain family protein
AT4G10500	99.8396	3.12552	0.394956	7.91361	2.50038e-15	5.53231e-14	2-oxoglutarate (2OG) and Fe(II)-dependent oxygenase superfamily protein
AT4G10507	8.66232	2.65722	0.848013	3.13346	0.00172756	0.00648942	other RNA
AT4G10770	446.011	-2.20037	0.233882	-9.40803	5.05546e-21	1.80917e-19	oligopeptide transporter 7
AT4G10960	12.1746	3.15008	0.815448	3.86301	0.000112001	0.000577601	UDP-D-glucose/UDP-D-galactose 4-epimerase 5
AT4G11000	18.9458	3.12538	0.738503	4.23205	2.31569e-05	0.000139453	Ankyrin repeat family protein
AT4G11350	81.8653	2.21174	0.404271	5.47092	4.47702e-08	4.30212e-07	Protein of unknown function (DUF604)
AT4G11460	44.0583	-4.17135	0.686797	-6.07363	1.25048e-09	1.49413e-08	cysteine-rich RLK (RECEPTOR-like protein kinase) 30
AT4G11780	9.16913	-2.02004	0.796045	-2.53759	0.0111617	0.0327269	unknown protein; BEST Arabidopsis thaliana protein match is: unknown protein (TAIR:AT4G23020.2); Has 550 Blast hits to 387 proteins in 92 species: Archae - 0; Bacteria - 32; Metazoa - 132; Fungi - 122; Plants - 80; Viruses - 0; Other Eukaryotes - 184 (source: NCBI BLink).
AT4G11890	119.325	2.52319	0.388666	6.49193	8.47446e-11	1.17638e-09	Protein kinase superfamily protein
AT4G12030	519.319	-3.15199	0.24016	-13.1245	2.38276e-39	2.64948e-37	bile acid transporter 5
AT4G12270	11.851	-3.83064	0.814598	-4.70249	2.5701e-06	1.87208e-05	Copper amine oxidase family protein
AT4G12310	214.74	-2.4155	0.255769	-9.44408	3.58536e-21	1.30232e-19	cytochrome P450, family 706, subfamily A, polypeptide 5
AT4G12320	425.478	-5.33704	0.297562	-17.9359	6.18151e-72	2.40571e-69	cytochrome P450, family 706, subfamily A, polypeptide 6
AT4G12400	437.842	2.54775	0.245016	10.3983	2.52391e-25	1.24167e-23	stress-inducible protein, putative
AT4G12440	11.2896	-2.51393	0.765447	-3.28427	0.00102247	0.00407681	adenine phosphoribosyl transferase 4
AT4G12480	1828.05	-3.13531	0.342253	-9.16079	5.15181e-20	1.71418e-18	Bifunctional inhibitor/lipid-transfer protein/seed storage 2S albumin superfamily protein
AT4G12500	52.517	-3.59264	0.531479	-6.75969	1.38288e-11	2.11201e-10	Bifunctional inhibitor/lipid-transfer protein/seed storage 2S albumin superfamily protein
AT4G12520	125.672	-2.37965	0.481561	-4.94153	7.75122e-07	6.16308e-06	Bifunctional inhibitor/lipid-transfer protein/seed storage 2S albumin superfamily protein
AT4G12580	118.732	2.59724	0.351668	7.38551	1.51872e-13	2.82174e-12	unknown protein; Has 24 Blast hits to 18 proteins in 5 species: Archae - 0; Bacteria - 2; Metazoa - 0; Fungi - 0; Plants - 7; Viruses - 0; Other Eukaryotes - 15 (source: NCBI BLink).
AT4G12735	101.927	3.16165	0.486402	6.50007	8.02809e-11	1.11656e-09	unknown protein; FUNCTIONS IN: molecular_function unknown; INVOLVED IN: biological_process unknown; LOCATED IN: plasma membrane; EXPRESSED IN: rosette leaf, cultured cell; BEST Arabidopsis thaliana protein match is: unknown protein (TAIR:AT4G12731.1); Has 35333 Blast hits to 34131 proteins in 2444 species: Archae - 798; Bacteria - 22429; Metazoa - 974; Fungi - 991; Plants - 531; Viruses - 0; Othe…
AT4G12830	176.201	-3.46799	0.306115	-11.329	9.42421e-30	5.98808e-28	alpha/beta-Hydrolases superfamily protein
AT4G12900	183.801	-2.11263	0.291578	-7.24551	4.30824e-13	7.71518e-12	Gamma interferon responsive lysosomal thiol (GILT) reductase family protein
AT4G12917	65.6414	-3.12818	0.478434	-6.53837	6.2193e-11	8.7391e-10	other RNA
AT4G12980	422.592	-3.90456	0.305526	-12.7798	2.12637e-37	2.11608e-35	Auxin-responsive family protein
AT4G13180	1118.28	2.39226	0.194209	12.318	7.24971e-35	6.24507e-33	NAD(P)-binding Rossmann-fold superfamily protein
AT4G13395	111.839	3.2519	0.399054	8.14903	3.66843e-16	8.74331e-15	ROTUNDIFOLIA like 12
AT4G13410	21.2553	-2.12631	0.618937	-3.43542	0.000591634	0.00252825	Nucleotide-diphospho-sugar transferases superfamily protein
AT4G13480	20.0643	2.52681	0.690308	3.66041	0.000251809	0.00118658	myb domain protein 79
AT4G13495	2370.85	-2.02685	0.163961	-12.3618	4.20786e-35	3.69783e-33	other RNA
AT4G13575	331.291	-2.69339	0.233665	-11.5267	9.67744e-31	6.57041e-29	unknown protein; FUNCTIONS IN: molecular_function unknown; INVOLVED IN: biological_process unknown; LOCATED IN: cellular_component unknown; Has 30201 Blast hits to 17322 proteins in 780 species: Archae - 12; Bacteria - 1396; Metazoa - 17338; Fungi - 3422; Plants - 5037; Viruses - 0; Other Eukaryotes - 2996 (source: NCBI BLink).
AT4G13770	2534.88	-3.09455	0.189582	-16.3231	6.76559e-60	1.75535e-57	cytochrome P450, family 83, subfamily A, polypeptide 1
AT4G13800	51.4293	-2.42363	0.488891	-4.9574	7.14422e-07	5.70334e-06	Protein of unknown function (DUF803)
AT4G13900	48.6597	-3.06393	0.491356	-6.23566	4.49865e-10	5.69029e-09	pseudogene, similar to NL0D, contains leucine rich-repeat domains Pfam:PF00560, INTERPRO:IPR001611; similar to Cf-4A protein (Lycopersicon esculentum) gi|3097197|emb|CAA73187; blastp match of 33% identity and 2.9e-93 P-value to GP|4235641|gb|AAD13301.1||AF119040 NL0D {Lycopersicon esculentum}
AT4G14090	80.848	-2.48542	0.367858	-6.75647	1.41394e-11	2.15794e-10	UDP-Glycosyltransferase superfamily protein
AT4G14130	968.264	4.45584	0.279449	15.9451	3.08116e-57	7.37921e-55	xyloglucan endotransglucosylase/hydrolase 15
AT4G14630	289.613	2.24969	0.294861	7.62967	2.35348e-14	4.70566e-13	germin-like protein 9
AT4G14746	256.424	2.60206	0.263807	9.86351	5.99187e-23	2.4639e-21	CONTAINS InterPro DOMAIN/s: EGF-like (InterPro:IPR006210); Has 259 Blast hits to 234 proteins in 55 species: Archae - 0; Bacteria - 0; Metazoa - 184; Fungi - 0; Plants - 69; Viruses - 0; Other Eukaryotes - 6 (source: NCBI BLink).
AT4G15120	87.3609	2.55361	0.387694	6.58667	4.49789e-11	6.41539e-10	VQ motif-containing protein
AT4G15248	7.36995	-2.01074	0.834148	-2.41054	0.015929	0.0443141	B-box type zinc finger family protein
AT4G15290	6.22049	-2.97373	0.885871	-3.35684	0.000788395	0.00325237	Cellulose synthase family protein
AT4G15320	10.9813	-3.17872	0.803883	-3.95421	7.6788e-05	0.000414648	cellulose synthase-like B6
AT4G15390	531.166	-2.1515	0.227863	-9.44206	3.65526e-21	1.3255e-19	HXXXD-type acyl-transferase family protein
AT4G15393	256.906	-3.82461	0.394016	-9.70674	2.82211e-22	1.10621e-20	cytochrome P450, family 702, subfamily A, polypeptide 5
AT4G15550	1207.97	2.24139	0.200193	11.1961	4.25943e-29	2.61493e-27	indole-3-acetate beta-D-glucosyltransferase
AT4G15610	1249.93	3.39573	0.219774	15.451	7.4265e-54	1.54146e-51	Uncharacterised protein family (UPF0497)
AT4G15670	23.1491	-2.07537	0.804902	-2.57841	0.0099256	0.0295715	Thioredoxin superfamily protein
AT4G15680	32.3802	-2.07237	0.687357	-3.01499	0.00256992	0.00917726	Thioredoxin superfamily protein
AT4G15760	2183.93	2.58458	0.184349	14.02	1.17582e-44	1.7552e-42	monooxygenase 1
AT4G16500	1177.58	2.27634	0.179191	12.7034	5.66326e-37	5.43723e-35	Cystatin/monellin superfamily protein
AT4G16563	476.6	2.43387	0.250953	9.6985	3.05962e-22	1.19715e-20	Eukaryotic aspartyl protease family protein
AT4G16680	273.131	2.348	0.324173	7.24307	4.38654e-13	7.84252e-12	P-loop containing nucleoside triphosphate hydrolases superfamily protein
AT4G16740	11.6841	-3.76102	0.824435	-4.56194	5.06837e-06	3.47906e-05	terpene synthase 03
AT4G16760	3508.63	2.74498	0.167279	16.4096	1.6333e-60	4.341e-58	acyl-CoA oxidase 1
AT4G16880	296.071	-4.80227	0.32428	-14.809	1.28058e-49	2.25073e-47	Leucine-rich repeat (LRR) family protein
AT4G17160	5.02636	-2.16137	0.869422	-2.48599	0.0129193	0.0369893	RAB GTPase homolog B1A
AT4G17550	1275.66	2.42251	0.190781	12.6979	6.07713e-37	5.78362e-35	Major facilitator superfamily protein
AT4G17860	6.15489	-2.62327	0.869833	-3.01584	0.00256272	0.00915605	Protein of Unknown Function (DUF239)
AT4G18280	402.595	2.61364	0.235127	11.1159	1.05024e-28	6.30549e-27	glycine-rich cell wall protein-related
AT4G18440	1226.63	-2.89315	0.203818	-14.1948	9.86809e-46	1.56982e-43	L-Aspartase-like family protein
AT4G18630	64.5706	-2.82481	0.436927	-6.46517	1.01182e-10	1.39479e-09	Protein of unknown function (DUF688)
AT4G18650	12.0219	2.41932	0.778662	3.10702	0.00188981	0.00703082	transcription factor-related
AT4G19170	1578.52	-4.75174	0.253784	-18.7235	3.18368e-78	1.61361e-75	nine-cis-epoxycarotenoid dioxygenase 4
AT4G19230	1227.53	4.82534	0.226774	21.2782	1.80811e-100	1.97029e-97	cytochrome P450, family 707, subfamily A, polypeptide 1
AT4G19380	64.6031	-3.30022	0.43693	-7.55321	4.24666e-14	8.22681e-13	Long-chain fatty alcohol dehydrogenase family protein
AT4G19430	3.73229	-2.22341	0.888874	-2.50137	0.0123713	0.0356397	unknown protein; FUNCTIONS IN: molecular_function unknown; INVOLVED IN: biological_process unknown; LOCATED IN: chloroplast; EXPRESSED IN: 17 plant structures; EXPRESSED DURING: 13 growth stages; Has 30201 Blast hits to 17322 proteins in 780 species: Archae - 12; Bacteria - 1396; Metazoa - 17338; Fungi - 3422; Plants - 5037; Viruses - 0; Other Eukaryotes - 2996 (source: NCBI BLink).
AT4G20070	1186.38	2.36274	0.185672	12.7253	4.27557e-37	4.12308e-35	allantoate amidohydrolase
AT4G20210	16.2415	-2.804	0.711331	-3.9419	8.08379e-05	0.000433723	Terpenoid cyclases/Protein prenyltransferases superfamily protein
AT4G20320	363.671	-2.00279	0.233656	-8.57151	1.02137e-17	2.78594e-16	CTP synthase family protein
AT4G20820	130.094	-3.33353	0.340077	-9.80229	1.10065e-22	4.4504e-21	FAD-binding Berberine family protein
AT4G20830	2690.38	2.50805	0.229012	10.9516	6.53055e-28	3.74544e-26	FAD-binding Berberine family protein
AT4G21250	6.97907	-2.34189	0.846245	-2.7674	0.00565059	0.0183067	Sulfite exporter TauE/SafE family protein
AT4G21320	158.551	2.33676	0.307373	7.60236	2.90773e-14	5.76625e-13	Aldolase-type TIM barrel family protein
AT4G21323	26.8739	2.33938	0.595999	3.92514	8.66799e-05	0.00046042	Subtilase family protein
AT4G21440	121.57	4.55492	0.464259	9.81116	1.00802e-22	4.09867e-21	MYB-like 102
AT4G21445	175.741	-2.22861	0.29077	-7.66452	1.79497e-14	3.6289e-13	unknown protein; FUNCTIONS IN: molecular_function unknown; INVOLVED IN: biological_process unknown; LOCATED IN: chloroplast, chloroplast stroma; Has 30201 Blast hits to 17322 proteins in 780 species: Archae - 12; Bacteria - 1396; Metazoa - 17338; Fungi - 3422; Plants - 5037; Viruses - 0; Other Eukaryotes - 2996 (source: NCBI BLink).
AT4G21534	285.008	2.27151	0.277836	8.17573	2.94069e-16	7.0974e-15	Diacylglycerol kinase family protein
AT4G21570	2545.87	2.60096	0.175402	14.8286	9.5762e-50	1.69678e-47	Protein of unknown function (DUF300)
AT4G21760	84.2781	-3.82175	0.486851	-7.84995	4.16217e-15	8.99904e-14	beta-glucosidase 47
AT4G21870	53.3352	-2.1597	0.432767	-4.99044	6.02414e-07	4.87523e-06	HSP20-like chaperones superfamily protein
AT4G21903	20.283	-4.12397	0.728908	-5.65774	1.53376e-08	1.58198e-07	MATE efflux family protein
AT4G22200	296.63	-2.30627	0.272914	-8.45056	2.89902e-17	7.66763e-16	potassium transport 2/3
AT4G22530	250.958	2.12162	0.293294	7.23377	4.6977e-13	8.3782e-12	S-adenosyl-L-methionine-dependent methyltransferases superfamily protein
AT4G22560	25.075	-2.16724	0.5781	-3.7489	0.000177612	0.000869858	unknown protein; BEST Arabidopsis thaliana protein match is: unknown protein (TAIR:AT4G12450.1); Has 380 Blast hits to 380 proteins in 21 species: Archae - 0; Bacteria - 0; Metazoa - 0; Fungi - 6; Plants - 374; Viruses - 0; Other Eukaryotes - 0 (source: NCBI BLink).
AT4G22880	165.59	-2.72476	0.351194	-7.75857	8.58923e-15	1.79648e-13	leucoanthocyanidin dioxygenase
AT4G23050	1741.93	3.05925	0.197287	15.5066	3.13027e-54	6.6234e-52	PAS domain-containing protein tyrosine kinase family protein
AT4G23190	217.378	2.07091	0.303013	6.83439	8.23547e-12	1.29125e-10	cysteine-rich RLK (RECEPTOR-like protein kinase) 11
AT4G23290	295.664	-2.90631	0.294325	-9.87448	5.37083e-23	2.2127e-21	cysteine-rich RLK (RECEPTOR-like protein kinase) 21
AT4G23300	228.272	-2.51975	0.252626	-9.97425	1.97595e-23	8.39452e-22	cysteine-rich RLK (RECEPTOR-like protein kinase) 22
AT4G23450	126.092	2.88142	0.352271	8.17956	2.84885e-16	6.88335e-15	RING/U-box superfamily protein
AT4G23470	1799.32	2.06392	0.191936	10.7531	5.72725e-27	3.16801e-25	PLAC8 family protein
AT4G23700	437.024	2.346	0.232678	10.0826	6.59484e-24	2.86882e-22	cation/H+ exchanger 17
AT4G23990	198.859	-2.68573	0.297279	-9.03439	1.64927e-19	5.26268e-18	cellulose synthase like G3
AT4G24000	76.8278	2.12478	0.517643	4.10473	4.04782e-05	0.00023197	cellulose synthase like G2
AT4G24010	30.7618	-3.01946	0.601902	-5.01653	5.26142e-07	4.28343e-06	cellulose synthase like G1
AT4G24110	622.216	3.87546	0.692771	5.59414	2.21715e-08	2.23086e-07	unknown protein; Has 76 Blast hits to 76 proteins in 13 species: Archae - 0; Bacteria - 0; Metazoa - 1; Fungi - 0; Plants - 75; Viruses - 0; Other Eukaryotes - 0 (source: NCBI BLink).
AT4G24415	224.925	3.10942	0.301081	10.3275	5.29134e-25	2.54008e-23	MIR824a; miRNA
AT4G24700	20.8962	-4.14191	0.716696	-5.77917	7.50687e-09	8.08324e-08	unknown protein; Has 20 Blast hits to 20 proteins in 7 species: Archae - 0; Bacteria - 0; Metazoa - 0; Fungi - 0; Plants - 20; Viruses - 0; Other Eukaryotes - 0 (source: NCBI BLink).
AT4G24780	1199.32	-4.25568	0.231457	-18.3865	1.68629e-75	7.65645e-73	Pectin lyase-like superfamily protein
AT4G24960	873.847	2.2288	0.237499	9.38447	6.3236e-21	2.24823e-19	HVA22 homologue D
AT4G25090	94.9959	-3.33176	0.38295	-8.70023	3.31209e-18	9.4224e-17	Riboflavin synthase-like superfamily protein
AT4G25110	13.3905	-2.26976	0.727182	-3.12131	0.00180048	0.00673527	metacaspase 2
AT4G25200	76.6411	3.94219	0.520512	7.57367	3.62837e-14	7.09845e-13	mitochondrion-localized small heat shock protein 23.6
AT4G25220	16.0527	-2.03014	0.666487	-3.04604	0.0023188	0.00840026	root hair specific 15
AT4G25250	14.1125	-2.21346	0.74602	-2.96703	0.00300691	0.0105375	Plant invertase/pectin methylesterase inhibitor superfamily protein
AT4G25290	299.505	-2.47063	0.259814	-9.50921	1.92118e-21	7.08464e-20	DNA photolyases;DNA photolyases
AT4G25380	10.9166	2.55928	0.803971	3.18329	0.0014561	0.00560034	stress-associated protein 10
AT4G25490	46.9415	2.57869	0.499865	5.15877	2.48573e-07	2.12531e-06	C-repeat/DRE binding factor 1
AT4G25580	57.3078	5.6246	0.742404	7.57619	3.55855e-14	6.96811e-13	CAP160 protein
AT4G25810	472.515	4.10434	0.323123	12.7021	5.75703e-37	5.50302e-35	xyloglucan endotransglycosylase 6
AT4G26080	5274.9	2.52898	0.176853	14.2999	2.19104e-46	3.56354e-44	Protein phosphatase 2C family protein
AT4G26460	6.7883	2.7661	0.880477	3.1416	0.00168029	0.0063346	S-adenosyl-L-methionine-dependent methyltransferases superfamily protein
AT4G26530	2579.62	-2.37307	0.271066	-8.75459	2.04852e-18	5.96067e-17	Aldolase superfamily protein
AT4G26850	1445.07	-2.65552	0.194207	-13.6737	1.45836e-42	1.91467e-40	mannose-1-phosphate guanylyltransferase (GDP)s;GDP-galactose:mannose-1-phosphate guanylyltransferases;GDP-galactose:glucose-1-phosphate guanylyltransferases;GDP-galactose:myoinositol-1-phosphate guanylyltransferases;glucose-1-phosphate guanylyltransferase
AT4G27030	86.0994	-3.43503	0.39303	-8.73987	2.33388e-18	6.74596e-17	fatty acid desaturase A
AT4G27260	862.275	2.50763	0.21793	11.5066	1.22234e-30	8.27316e-29	Auxin-responsive GH3 family protein
AT4G27310	490.791	-2.52701	0.213153	-11.8554	2.018e-32	1.52709e-30	B-box type zinc finger family protein
AT4G27410	1736	4.15548	0.196198	21.1801	1.4581e-99	1.32408e-96	NAC (No Apical Meristem) domain transcriptional regulator superfamily protein
AT4G27450	6833.34	5.07632	0.168756	30.0809	8.62212e-199	1.8791e-194	Aluminium induced protein with YGL and LRDR motifs
AT4G27530	9.80964	2.84349	0.834627	3.4069	0.000657057	0.00277787	unknown protein; BEST Arabidopsis thaliana protein match is: unknown protein (TAIR:AT5G53895.1); Has 14 Blast hits to 14 proteins in 3 species: Archae - 0; Bacteria - 0; Metazoa - 0; Fungi - 0; Plants - 14; Viruses - 0; Other Eukaryotes - 0 (source: NCBI BLink).
AT4G27654	9.24507	2.306	0.823165	2.80139	0.00508837	0.016734	unknown protein; FUNCTIONS IN: molecular_function unknown; INVOLVED IN: biological_process unknown; LOCATED IN: endomembrane system; EXPRESSED IN: 17 plant structures; EXPRESSED DURING: 9 growth stages; Has 30201 Blast hits to 17322 proteins in 780 species: Archae - 12; Bacteria - 1396; Metazoa - 17338; Fungi - 3422; Plants - 5037; Viruses - 0; Other Eukaryotes - 2996 (source: NCBI BLink).
AT4G27657	65.5971	2.49559	0.443456	5.62759	1.82748e-08	1.86026e-07	unknown protein; FUNCTIONS IN: molecular_function unknown; INVOLVED IN: biological_process unknown; LOCATED IN: endomembrane system; EXPRESSED IN: 15 plant structures; EXPRESSED DURING: 9 growth stages; BEST Arabidopsis thaliana protein match is: unknown protein (TAIR:AT5G54145.1); Has 30201 Blast hits to 17322 proteins in 780 species: Archae - 12; Bacteria - 1396; Metazoa - 17338; Fungi - 3422; …
AT4G27670	29.8713	4.57776	0.804541	5.68991	1.27109e-08	1.32609e-07	heat shock protein 21
AT4G27700	1260.3	-2.9774	0.260883	-11.4128	3.61083e-30	2.33514e-28	Rhodanese/Cell cycle control phosphatase superfamily protein
AT4G27710	536.303	-2.39277	0.244515	-9.78577	1.296e-22	5.19209e-21	cytochrome P450, family 709, subfamily B, polypeptide 3
AT4G27820	330.426	-2.30873	0.228213	-10.1165	4.66594e-24	2.06267e-22	beta glucosidase 9
AT4G28110	39.0615	4.74447	0.72275	6.56447	5.22179e-11	7.40428e-10	myb domain protein 41
AT4G28140	37.8771	2.38698	0.534765	4.4636	8.05928e-06	5.32416e-05	Integrase-type DNA-binding superfamily protein
AT4G28250	580.72	-4.26863	0.220992	-19.3158	3.95611e-83	2.46341e-80	expansin B3
AT4G28490	386.371	2.61479	0.233098	11.2175	3.3442e-29	2.07055e-27	Leucine-rich receptor-like protein kinase family protein
AT4G28680	35.2518	-3.44759	0.582885	-5.91469	3.32503e-09	3.745e-08	L-tyrosine decarboxylase
AT4G28720	46.1622	2.12547	0.484476	4.38716	1.1484e-05	7.38079e-05	Flavin-binding monooxygenase family protein
AT4G28900	118.681	2.11812	0.346554	6.11194	9.84288e-10	1.19056e-08	transposable element gene
AT4G29110	53.8316	-2.83819	0.455154	-6.23568	4.49827e-10	5.69029e-09	unknown protein; FUNCTIONS IN: molecular_function unknown; INVOLVED IN: response to chitin; LOCATED IN: vacuole; BEST Arabidopsis thaliana protein match is: unknown protein (TAIR:AT1G52140.1); Has 109 Blast hits to 109 proteins in 16 species: Archae - 0; Bacteria - 0; Metazoa - 0; Fungi - 0; Plants - 109; Viruses - 0; Other Eukaryotes - 0 (source: NCBI BLink).
AT4G29950	1741.85	2.26683	0.192111	11.7996	3.92026e-32	2.93602e-30	Ypt/Rab-GAP domain of gyp1p superfamily protein
AT4G30270	8278.94	4.13143	0.324065	12.7488	3.16713e-37	3.09527e-35	xyloglucan endotransglucosylase/hydrolase 24
AT4G30280	755.818	2.76526	0.260949	10.5969	3.07899e-26	1.62872e-24	xyloglucan endotransglucosylase/hydrolase 18
AT4G30350	775.317	2.31449	0.194469	11.9016	1.16106e-32	9.00506e-31	Double Clp-N motif-containing P-loop nucleoside triphosphate hydrolases superfamily protein
AT4G30380	6.63252	2.73568	0.881578	3.10316	0.00191468	0.0071124	Barwin-related endoglucanase
AT4G30460	776.593	2.41378	0.348483	6.92653	4.31287e-12	6.94713e-11	glycine-rich protein
AT4G30470	2668.81	3.62305	0.199249	18.1836	6.9661e-74	2.86451e-71	NAD(P)-binding Rossmann-fold superfamily protein
AT4G31830	8.9623	3.12625	0.867146	3.60522	0.000311894	0.00143284	unknown protein; Has 42 Blast hits to 42 proteins in 10 species: Archae - 0; Bacteria - 0; Metazoa - 0; Fungi - 0; Plants - 42; Viruses - 0; Other Eukaryotes - 0 (source: NCBI BLink).
AT4G31860	2214.67	2.97307	0.180398	16.4806	5.05737e-61	1.36074e-58	Protein phosphatase 2C family protein
AT4G31910	345.035	-2.70878	0.260891	-10.3828	2.96925e-25	1.44769e-23	HXXXD-type acyl-transferase family protein
AT4G32280	203.104	3.23115	0.310196	10.4165	2.08573e-25	1.03545e-23	indole-3-acetic acid inducible 29
AT4G32480	1322.5	2.95595	0.248292	11.9051	1.11315e-32	8.66424e-31	Protein of unknown function (DUF506)
AT4G32630	18.1253	3.36319	0.755307	4.45275	8.47784e-06	5.577e-05	ArfGap/RecO-like zinc finger domain-containing protein
AT4G32890	67.7153	-2.01082	0.399902	-5.02827	4.9493e-07	4.04747e-06	GATA transcription factor 9
AT4G32980	415.155	-3.0004	0.235618	-12.7342	3.81882e-37	3.699e-35	homeobox gene 1
AT4G33070	1553.63	4.32543	0.237386	18.2211	3.51053e-74	1.47132e-71	Thiamine pyrophosphate dependent pyruvate decarboxylase family protein
AT4G33150	1842.72	2.76453	0.216794	12.7518	3.04496e-37	2.98927e-35	lysine-ketoglutarate reductase/saccharopine dehydrogenase bifunctional enzyme
AT4G33467	930.038	2.93046	0.236795	12.3755	3.54574e-35	3.1413e-33	unknown protein; Has 25 Blast hits to 25 proteins in 9 species: Archae - 0; Bacteria - 0; Metazoa - 0; Fungi - 0; Plants - 25; Viruses - 0; Other Eukaryotes - 0 (source: NCBI BLink).
AT4G33540	1630.31	2.21205	0.173615	12.7412	3.49192e-37	3.39745e-35	metallo-beta-lactamase family protein
AT4G33560	313.836	3.87492	0.288723	13.4209	4.56086e-41	5.61579e-39	Wound-responsive family protein
AT4G33730	9.60782	-2.06031	0.797812	-2.58245	0.00981006	0.0292837	CAP (Cysteine-rich secretory proteins, Antigen 5, and Pathogenesis-related 1 protein) superfamily protein
AT4G33905	102.13	3.92958	0.475606	8.26226	1.42942e-16	3.54008e-15	Peroxisomal membrane 22 kDa (Mpv17/PMP22) family protein
AT4G33950	729.213	2.19141	0.200619	10.9232	8.92819e-28	5.08044e-26	Protein kinase superfamily protein
AT4G33980	779.986	3.53133	0.231109	15.2799	1.04115e-52	2.0628e-50	BEST Arabidopsis thaliana protein match is: cold regulated gene 27 (TAIR:AT5G42900.2); Has 30201 Blast hits to 17322 proteins in 780 species: Archae - 12; Bacteria - 1396; Metazoa - 17338; Fungi - 3422; Plants - 5037; Viruses - 0; Other Eukaryotes - 2996 (source: NCBI BLink).
AT4G34000	2829.43	2.64749	0.227237	11.6508	2.27308e-31	1.59805e-29	abscisic acid responsive elements-binding factor 3
AT4G34131	860.779	2.39216	0.208143	11.4928	1.4334e-30	9.61216e-29	UDP-glucosyl transferase 73B3
AT4G34135	1938.69	3.31102	0.267407	12.382	3.27204e-35	2.91065e-33	UDP-glucosyltransferase 73B2
AT4G34290	437.649	-2.3196	0.276344	-8.3939	4.70262e-17	1.21432e-15	SWIB/MDM2 domain superfamily protein
AT4G34410	37.6777	3.98608	0.746137	5.34228	9.17845e-08	8.36063e-07	redox responsive transcription factor 1
AT4G34550	12.7194	-3.60918	0.781339	-4.61923	3.85173e-06	2.70964e-05	BEST Arabidopsis thaliana protein match is: F-box family protein (TAIR:AT2G16365.3); Has 37 Blast hits to 37 proteins in 8 species: Archae - 0; Bacteria - 0; Metazoa - 0; Fungi - 0; Plants - 37; Viruses - 0; Other Eukaryotes - 0 (source: NCBI BLink).
AT4G34710	29469.3	3.03515	0.162595	18.6669	9.19878e-78	4.55632e-75	arginine decarboxylase 2
AT4G35190	148.029	3.4023	0.379824	8.95756	3.31935e-19	1.0278e-17	Putative lysine decarboxylase family protein
AT4G35640	23.7283	-2.06603	0.586123	-3.52491	0.000423632	0.00188268	serine acetyltransferase 3;2
AT4G35770	4211.75	3.66981	0.264158	13.8925	7.03231e-44	9.76193e-42	Rhodanese/Cell cycle control phosphatase superfamily protein
AT4G35783	43.071	2.51474	0.517726	4.85728	1.19007e-06	9.16805e-06	ROTUNDIFOLIA like 6
AT4G35790	4426.16	2.35546	0.159845	14.7359	3.78919e-49	6.5541e-47	phospholipase D delta
AT4G35810	29.1053	-2.14012	0.561042	-3.81455	0.00013643	0.000687798	2-oxoglutarate (2OG) and Fe(II)-dependent oxygenase superfamily protein
AT4G36220	1205.7	-2.16704	0.173141	-12.516	6.10285e-36	5.58846e-34	ferulic acid 5-hydroxylase 1
AT4G36600	13.6583	2.62157	0.757104	3.46263	0.000534927	0.00231451	Late embryogenesis abundant (LEA) protein
AT4G36648	3017.65	2.11896	0.175305	12.0873	1.23287e-33	9.95154e-32	other RNA
AT4G36820	25.4919	2.17061	0.606131	3.58109	0.000342168	0.00156137	Protein of unknown function (DUF607)
AT4G36950	36.041	3.57997	0.717664	4.98837	6.0891e-07	4.91867e-06	mitogen-activated protein kinase kinase kinase 21
AT4G37050	27.2087	2.25959	0.599796	3.76726	0.000165048	0.000814734	PATATIN-like protein 4
AT4G37070	708.681	2.28235	0.287274	7.94485	1.9443e-15	4.355e-14	Acyl transferase/acyl hydrolase/lysophospholipase superfamily protein
AT4G37220	91.1036	4.00906	0.466762	8.58908	8.76669e-18	2.40631e-16	Cold acclimation protein WCOR413 family
AT4G37240	139.637	2.30364	0.329553	6.99019	2.74509e-12	4.5152e-11	unknown protein; FUNCTIONS IN: molecular_function unknown; INVOLVED IN: N-terminal protein myristoylation; LOCATED IN: cellular_component unknown; EXPRESSED IN: 22 plant structures; EXPRESSED DURING: 13 growth stages; BEST Arabidopsis thaliana protein match is: unknown protein (TAIR:AT2G23690.1); Has 30201 Blast hits to 17322 proteins in 780 species: Archae - 12; Bacteria - 1396; Metazoa - 17338;…
AT4G37370	995.785	4.36084	0.31773	13.725	7.19324e-43	9.61777e-41	cytochrome P450, family 81, subfamily D, polypeptide 8
AT4G37710	6.5789	2.65642	0.884824	3.00221	0.00268031	0.00951846	VQ motif-containing protein
AT4G37770	20.004	2.1436	0.683409	3.13662	0.00170906	0.00643083	1-amino-cyclopropane-1-carboxylate synthase 8
AT4G37925	515.214	-3.03773	0.26639	-11.4033	4.02436e-30	2.59488e-28	subunit NDH-M of NAD(P)H:plastoquinone dehydrogenase complex
AT4G38060	660.985	2.50248	0.240909	10.3877	2.82109e-25	1.38475e-23	unknown protein; BEST Arabidopsis thaliana protein match is: unknown protein (TAIR:AT5G65480.1); Has 63 Blast hits to 63 proteins in 13 species: Archae - 0; Bacteria - 0; Metazoa - 0; Fungi - 0; Plants - 63; Viruses - 0; Other Eukaryotes - 0 (source: NCBI BLink).
AT4G38400	177.285	2.73316	0.338286	8.07945	6.50615e-16	1.52419e-14	expansin-like A2
AT4G38410	20.6539	2.42585	0.721811	3.36079	0.000777203	0.00321398	Dehydrin family protein
AT4G38840	216.054	-2.81534	0.358808	-7.84636	4.28293e-15	9.23265e-14	SAUR-like auxin-responsive protein family
AT4G38850	44.3022	-2.70462	0.495779	-5.4553	4.8889e-08	4.66296e-07	SAUR-like auxin-responsive protein family
AT4G38860	438.697	-4.14904	0.315629	-13.1453	1.8114e-39	2.03493e-37	SAUR-like auxin-responsive protein family
AT4G39070	44.3291	2.78581	0.521668	5.3402	9.28445e-08	8.45219e-07	B-box zinc finger family protein
AT4G39360	15.7819	2.57172	0.732717	3.50984	0.000448381	0.00197854	unknown protein; BEST Arabidopsis thaliana protein match is: unknown protein (TAIR:AT2G21780.1); Has 13 Blast hits to 13 proteins in 2 species: Archae - 0; Bacteria - 0; Metazoa - 0; Fungi - 0; Plants - 13; Viruses - 0; Other Eukaryotes - 0 (source: NCBI BLink).
AT4G39510	276.149	-3.30745	0.333503	-9.91731	3.50056e-23	1.45594e-21	cytochrome P450, family 96, subfamily A, polypeptide 12
AT4G39670	166.124	3.40186	0.365752	9.30101	1.39122e-20	4.81273e-19	Glycolipid transfer protein (GLTP) family protein
AT4G39675	337.714	4.43103	0.371428	11.9297	8.28538e-33	6.49538e-31	unknown protein; Has 30201 Blast hits to 17322 proteins in 780 species: Archae - 12; Bacteria - 1396; Metazoa - 17338; Fungi - 3422; Plants - 5037; Viruses - 0; Other Eukaryotes - 2996 (source: NCBI BLink).
AT4G40010	196.217	2.59942	0.331767	7.83507	4.68589e-15	1.0022e-13	SNF1-related protein kinase 2.7
AT4G40090	44.0562	-2.10818	0.50018	-4.21485	2.49947e-05	0.000149529	arabinogalactan protein 3
AT5G01015	47.6078	-2.33454	0.467475	-4.99393	5.91628e-07	4.79507e-06	unknown protein; FUNCTIONS IN: molecular_function unknown; INVOLVED IN: biological_process unknown; LOCATED IN: endomembrane system; EXPRESSED IN: 23 plant structures; EXPRESSED DURING: 13 growth stages; BEST Arabidopsis thaliana protein match is: unknown protein (TAIR:AT1G65295.1); Has 30201 Blast hits to 17322 proteins in 780 species: Archae - 12; Bacteria - 1396; Metazoa - 17338; Fungi - 3422;…
AT5G01100	103.222	2.22367	0.352638	6.3058	2.86701e-10	3.71263e-09	O-fucosyltransferase family protein
AT5G01225	9.2349	2.0492	0.800478	2.55997	0.0104681	0.0309744	unknown protein; BEST Arabidopsis thaliana protein match is: unknown protein (TAIR:AT3G09032.1); Has 30201 Blast hits to 17322 proteins in 780 species: Archae - 12; Bacteria - 1396; Metazoa - 17338; Fungi - 3422; Plants - 5037; Viruses - 0; Other Eukaryotes - 2996 (source: NCBI BLink).
AT5G01300	26.0964	2.09578	0.659124	3.17964	0.00147458	0.00566192	PEBP (phosphatidylethanolamine-binding protein) family protein
AT5G01380	101.662	3.8902	0.446571	8.71128	3.00465e-18	8.58235e-17	Homeodomain-like superfamily protein
AT5G01600	4187.83	2.47761	0.256219	9.66993	4.04666e-22	1.56648e-20	ferretin 1
AT5G01740	1210.48	5.16766	0.231621	22.3108	2.90238e-110	4.21696e-107	Nuclear transport factor 2 (NTF2) family protein
AT5G01790	96.5062	-2.29782	0.338996	-6.7783	1.21596e-11	1.86887e-10	unknown protein; FUNCTIONS IN: molecular_function unknown; INVOLVED IN: biological_process unknown; LOCATED IN: chloroplast; EXPRESSED IN: 19 plant structures; EXPRESSED DURING: 13 growth stages; Has 121 Blast hits to 121 proteins in 12 species: Archae - 0; Bacteria - 0; Metazoa - 0; Fungi - 0; Plants - 121; Viruses - 0; Other Eukaryotes - 0 (source: NCBI BLink).
AT5G01810	1792.92	2.49208	0.200897	12.4048	2.4623e-35	2.19932e-33	CBL-interacting protein kinase 15
AT5G01840	28.7653	-2.64205	0.570454	-4.63148	3.63055e-06	2.56564e-05	ovate family protein 1
AT5G02180	188.309	-2.64317	0.288982	-9.1465	5.88102e-20	1.94789e-18	Transmembrane amino acid transporter family protein
AT5G02190	44.5548	-2.52338	0.461855	-5.46357	4.66656e-08	4.46653e-07	Eukaryotic aspartyl protease family protein
AT5G02830	293.388	-2.7491	0.258609	-10.6303	2.15411e-26	1.14784e-24	Tetratricopeptide repeat (TPR)-like superfamily protein
AT5G02890	323.491	-2.78972	0.25518	-10.9324	8.07291e-28	4.61787e-26	HXXXD-type acyl-transferase family protein
AT5G03130	13.4981	-2.06152	0.750136	-2.74819	0.00599246	0.0192228	unknown protein; Has 1 Blast hits to 1 proteins in 1 species: Archae - 0; Bacteria - 0; Metazoa - 0; Fungi - 0; Plants - 1; Viruses - 0; Other Eukaryotes - 0 (source: NCBI BLink).
AT5G03210	310.654	3.82793	0.345877	11.0673	1.80713e-28	1.06445e-26	unknown protein; FUNCTIONS IN: molecular_function unknown; INVOLVED IN: biological_process unknown; LOCATED IN: endomembrane system; EXPRESSED IN: 11 plant structures; EXPRESSED DURING: 7 growth stages; Has 6 Blast hits to 6 proteins in 2 species: Archae - 0; Bacteria - 0; Metazoa - 0; Fungi - 0; Plants - 6; Viruses - 0; Other Eukaryotes - 0 (source: NCBI BLink).
AT5G03350	192.708	-3.59952	0.401175	-8.97243	2.90035e-19	9.04294e-18	Legume lectin family protein
AT5G03720	80.8441	2.32449	0.428973	5.41874	6.00198e-08	5.62611e-07	heat shock transcription factor A3
AT5G03960	28.8194	-2.69927	0.556977	-4.84629	1.25791e-06	9.65657e-06	IQ-domain 12
AT5G03995	40.1429	-2.25787	0.506509	-4.45772	8.28371e-06	5.46084e-05	unknown protein; FUNCTIONS IN: molecular_function unknown; INVOLVED IN: biological_process unknown; LOCATED IN: cellular_component unknown; Has 30201 Blast hits to 17322 proteins in 780 species: Archae - 12; Bacteria - 1396; Metazoa - 17338; Fungi - 3422; Plants - 5037; Viruses - 0; Other Eukaryotes - 2996 (source: NCBI BLink).
AT5G04120	62.0873	-2.6171	0.61946	-4.22481	2.39141e-05	0.000143656	Phosphoglycerate mutase family protein
AT5G04150	81.8727	-3.1819	0.510529	-6.23256	4.58862e-10	5.80072e-09	basic helix-loop-helix (bHLH) DNA-binding superfamily protein
AT5G04230	172.601	-2.51646	0.304562	-8.26257	1.42572e-16	3.53621e-15	phenyl alanine ammonia-lyase 3
AT5G04250	476.813	2.653	0.244791	10.8378	2.27831e-27	1.27644e-25	Cysteine proteinases superfamily protein
AT5G04340	508.216	2.65477	0.25923	10.241	1.29918e-24	6.05008e-23	zinc finger of Arabidopsis thaliana 6
AT5G04950	660.194	-3.34879	0.213034	-15.7195	1.11145e-55	2.57691e-53	nicotianamine synthase 1
AT5G05100	1005.74	2.12512	0.20797	10.2184	1.64062e-24	7.59142e-23	Single-stranded nucleic acid binding R3H protein
AT5G05220	113.121	6.18871	0.656219	9.43085	4.06771e-21	1.46774e-19	unknown protein; Has 30201 Blast hits to 17322 proteins in 780 species: Archae - 12; Bacteria - 1396; Metazoa - 17338; Fungi - 3422; Plants - 5037; Viruses - 0; Other Eukaryotes - 2996 (source: NCBI BLink).
AT5G05300	6.27734	2.08304	0.869318	2.39618	0.0165668	0.0458195	unknown protein; FUNCTIONS IN: molecular_function unknown; INVOLVED IN: biological_process unknown; LOCATED IN: endomembrane system; EXPRESSED IN: 10 plant structures; EXPRESSED DURING: 8 growth stages; Has 1807 Blast hits to 1807 proteins in 277 species: Archae - 0; Bacteria - 0; Metazoa - 736; Fungi - 347; Plants - 385; Viruses - 0; Other Eukaryotes - 339 (source: NCBI BLink).
AT5G05410	569.595	3.89039	0.252831	15.3873	1.99187e-53	4.05709e-51	DRE-binding protein 2A
AT5G05600	507.467	2.06981	0.696446	2.97196	0.00295902	0.0103901	2-oxoglutarate (2OG) and Fe(II)-dependent oxygenase superfamily protein
AT5G05840	23.3379	-3.69104	0.657529	-5.6135	1.98269e-08	2.00794e-07	Protein of unknown function (DUF620)
AT5G06090	78.8814	2.33784	0.424033	5.51334	3.5209e-08	3.43331e-07	glycerol-3-phosphate acyltransferase 7
AT5G06165	19.3142	-2.10696	0.632978	-3.32865	0.000872678	0.00355278	NONE
AT5G06300	209.407	2.24232	0.300915	7.45167	9.21695e-14	1.73018e-12	Putative lysine decarboxylase family protein
AT5G06370	578.686	2.0971	0.22142	9.47112	2.76854e-21	1.01068e-19	NC domain-containing protein-related
AT5G06640	122.77	-2.37382	0.79015	-3.00426	0.00266227	0.0094698	Proline-rich extensin-like family protein
AT5G06760	1270.33	6.55174	0.308366	21.2466	3.54262e-100	3.67656e-97	Late Embryogenesis Abundant 4-5
AT5G06790	45.1834	-2.16003	0.48142	-4.4868	7.23e-06	4.82162e-05	unknown protein; FUNCTIONS IN: molecular_function unknown; INVOLVED IN: biological_process unknown; LOCATED IN: chloroplast; EXPRESSED IN: 9 plant structures; EXPRESSED DURING: LP.04 four leaves visible, LP.02 two leaves visible, petal differentiation and expansion stage, D bilateral stage; BEST Arabidopsis thaliana protein match is: unknown protein (TAIR:AT3G57950.1); Has 1807 Blast hits to 1807…
AT5G06860	32.7797	2.76012	0.585179	4.71671	2.39683e-06	1.75526e-05	polygalacturonase inhibiting protein 1
AT5G07010	306.299	3.7578	0.285641	13.1557	1.57834e-39	1.79159e-37	sulfotransferase 2A
AT5G07330	65.5194	5.14911	0.65259	7.89027	3.01527e-15	6.62447e-14	unknown protein; FUNCTIONS IN: molecular_function unknown; INVOLVED IN: biological_process unknown; LOCATED IN: mitochondrion; BEST Arabidopsis thaliana protein match is: unknown protein (TAIR:AT1G63060.1); Has 1807 Blast hits to 1807 proteins in 277 species: Archae - 0; Bacteria - 0; Metazoa - 736; Fungi - 347; Plants - 385; Viruses - 0; Other Eukaryotes - 339 (source: NCBI BLink).
AT5G07440	8116.36	2.3769	0.273075	8.70421	3.19791e-18	9.11048e-17	glutamate dehydrogenase 2
AT5G07460	331.28	-2.07084	0.245847	-8.42332	3.65956e-17	9.5746e-16	peptidemethionine sulfoxide reductase 2
AT5G07690	301.066	-4.04007	0.284775	-14.1869	1.10397e-45	1.74348e-43	myb domain protein 29
AT5G07700	38.8235	-4.48502	0.62387	-7.18903	6.52536e-13	1.14596e-11	myb domain protein 76
AT5G08030	38.554	-4.3016	0.588768	-7.3061	2.74999e-13	5.00278e-12	PLC-like phosphodiesterases superfamily protein
AT5G08150	35.1107	2.5101	0.552654	4.5419	5.57505e-06	3.79459e-05	suppressor of phytochrome b 5
AT5G08790	1914.85	2.77268	0.250307	11.0771	1.62008e-28	9.59459e-27	NAC (No Apical Meristem) domain transcriptional regulator superfamily protein
AT5G09440	635.802	2.27318	0.28778	7.89904	2.8105e-15	6.18707e-14	EXORDIUM like 4
AT5G10040	231.674	7.10146	0.628691	11.2956	1.37906e-29	8.71164e-28	unknown protein; BEST Arabidopsis thaliana protein match is: unknown protein (TAIR:AT5G65207.1); Has 1807 Blast hits to 1807 proteins in 277 species: Archae - 0; Bacteria - 0; Metazoa - 736; Fungi - 347; Plants - 385; Viruses - 0; Other Eukaryotes - 339 (source: NCBI BLink).
AT5G10250	42.4999	-2.52792	0.473414	-5.33977	9.30659e-08	8.46881e-07	Phototropic-responsive NPH3 family protein
AT5G10300	233.944	3.06924	0.290851	10.5526	4.93999e-26	2.5452e-24	methyl esterase 5
AT5G10570	30.258	-2.08369	0.522126	-3.99078	6.58562e-05	0.000359807	basic helix-loop-helix (bHLH) DNA-binding superfamily protein
AT5G10625	132.283	2.35494	0.325365	7.23783	4.55909e-13	8.13766e-12	BEST Arabidopsis thaliana protein match is: flowering promoting factor 1 (TAIR:AT5G24860.1); Has 35333 Blast hits to 34131 proteins in 2444 species: Archae - 798; Bacteria - 22429; Metazoa - 974; Fungi - 991; Plants - 531; Viruses - 0; Other Eukaryotes - 9610 (source: NCBI BLink).
AT5G10695	261.204	3.06836	0.323898	9.4732	2.71393e-21	9.92404e-20	unknown protein; BEST Arabidopsis thaliana protein match is: unknown protein (TAIR:AT5G57123.1); Has 30201 Blast hits to 17322 proteins in 780 species: Archae - 12; Bacteria - 1396; Metazoa - 17338; Fungi - 3422; Plants - 5037; Viruses - 0; Other Eukaryotes - 2996 (source: NCBI BLink).
AT5G10760	13.3418	-2.02372	0.710497	-2.84832	0.00439509	0.0147047	Eukaryotic aspartyl protease family protein
AT5G11110	1333.01	3.02294	0.211695	14.2797	2.92837e-46	4.72747e-44	sucrose phosphate synthase 2F
AT5G11550	161.22	-2.16814	0.280765	-7.72225	1.14297e-14	2.36561e-13	ARM repeat superfamily protein
AT5G11590	17.175	-3.07733	0.686103	-4.48523	7.28362e-06	4.85144e-05	Integrase-type DNA-binding superfamily protein
AT5G11610	161.88	-2.08317	0.279946	-7.44131	9.96906e-14	1.86976e-12	Exostosin family protein
AT5G11930	7.83584	-3.21513	0.849608	-3.78425	0.000154173	0.000767311	Thioredoxin superfamily protein
AT5G12020	78.2591	4.02021	0.500698	8.0292	9.81076e-16	2.25544e-14	17.6 kDa class II heat shock protein
AT5G12030	153.687	3.76153	0.385935	9.74653	1.90881e-22	7.57753e-21	heat shock protein 17.6A
AT5G13080	177.464	2.05545	0.347231	5.91955	3.22818e-09	3.64533e-08	WRKY DNA-binding protein 75
AT5G13200	444.355	2.63532	0.230818	11.4173	3.42735e-30	2.22308e-28	GRAM domain family protein
AT5G13205	53.0979	3.77488	0.559199	6.7505	1.47332e-11	2.23916e-10	transposable element gene
AT5G13210	230.698	2.93486	0.296945	9.88352	4.90762e-23	2.02569e-21	Uncharacterised conserved protein UCP015417, vWA
AT5G13330	257.204	2.80627	0.282855	9.92124	3.36565e-23	1.4025e-21	related to AP2 6l
AT5G13370	825.553	2.78057	0.203784	13.6447	2.16996e-42	2.83186e-40	Auxin-responsive GH3 family protein
AT5G13630	13963.5	-2.70644	0.171228	-15.8061	2.8236e-56	6.61694e-54	magnesium-chelatase subunit chlH, chloroplast, putative / Mg-protoporphyrin IX chelatase, putative (CHLH)
AT5G13700	43.0016	2.18533	0.502617	4.34791	1.37439e-05	8.71502e-05	polyamine oxidase 1
AT5G13750	1671.55	3.18201	0.181486	17.5331	8.00699e-69	2.76991e-66	zinc induced facilitator-like 1
AT5G13770	606.855	-2.18918	0.231985	-9.43676	3.84488e-21	1.39195e-19	Pentatricopeptide repeat (PPR-like) superfamily protein
AT5G13900	61.2177	2.61058	0.456571	5.71779	1.07917e-08	1.13401e-07	Bifunctional inhibitor/lipid-transfer protein/seed storage 2S albumin superfamily protein
AT5G14060	1350.84	-2.12784	0.174561	-12.1897	3.52882e-34	2.95797e-32	Aspartate kinase family protein
AT5G14200	1871.76	-2.14049	0.200775	-10.6611	1.54693e-26	8.3657e-25	isopropylmalate dehydrogenase 1
AT5G14470	26.695	2.57396	0.614815	4.18656	2.8321e-05	0.000167634	GHMP kinase family protein
AT5G14780	5859.81	2.04813	0.182316	11.2339	2.77876e-29	1.73029e-27	formate dehydrogenase
AT5G15120	427.759	3.96823	0.300138	13.2214	6.60622e-40	7.6583e-38	Protein of unknown function (DUF1637)
AT5G15290	7.36752	2.0663	0.847329	2.43861	0.014744	0.041521	Uncharacterised protein family (UPF0497)
AT5G15840	34.5649	2.73442	0.567005	4.82257	1.41721e-06	1.07845e-05	B-box type zinc finger protein with CCT domain
AT5G15960	3994.24	3.36645	0.244944	13.7438	5.55204e-43	7.46921e-41	stress-responsive protein (KIN1) / stress-induced protein (KIN1)
AT5G15970	14313.1	3.27167	0.197965	16.5266	2.36218e-61	6.60017e-59	stress-responsive protein (KIN2) / stress-induced protein (KIN2) / cold-responsive protein (COR6.6) / cold-regulated protein (COR6.6)
AT5G16023	4.30123	-2.32107	0.886846	-2.61722	0.00886503	0.0268228	ROTUNDIFOLIA like 18
AT5G16360	229.261	2.04731	0.263074	7.78225	7.12438e-15	1.50454e-13	NC domain-containing protein-related
AT5G16530	20.4195	-2.45977	0.637163	-3.86051	0.000113152	0.000583262	Auxin efflux carrier family protein
AT5G16970	2980.13	2.52695	0.171186	14.7614	2.59717e-49	4.52822e-47	alkenal reductase
AT5G16980	278.437	2.67405	0.294662	9.07498	1.13702e-19	3.68752e-18	Zinc-binding dehydrogenase family protein
AT5G17220	149.681	-3.28571	0.346327	-9.4873	2.37092e-21	8.71364e-20	glutathione S-transferase phi 12
AT5G17350	25.0401	2.32979	0.617269	3.77435	0.000160428	0.000794553	unknown protein; FUNCTIONS IN: molecular_function unknown; INVOLVED IN: N-terminal protein myristoylation; LOCATED IN: cellular_component unknown; EXPRESSED IN: 15 plant structures; EXPRESSED DURING: 8 growth stages; BEST Arabidopsis thaliana protein match is: unknown protein (TAIR:AT3G03280.1); Has 1807 Blast hits to 1807 proteins in 277 species: Archae - 0; Bacteria - 0; Metazoa - 736; Fungi - …
AT5G17460	2883.19	3.35723	0.257422	13.0417	7.08293e-39	7.79623e-37	unknown protein; FUNCTIONS IN: molecular_function unknown; INVOLVED IN: response to salt stress; LOCATED IN: mitochondrion; Has 30201 Blast hits to 17322 proteins in 780 species: Archae - 12; Bacteria - 1396; Metazoa - 17338; Fungi - 3422; Plants - 5037; Viruses - 0; Other Eukaryotes - 2996 (source: NCBI BLink).
AT5G17760	1115.26	2.77065	0.314802	8.80123	1.35324e-18	3.99628e-17	P-loop containing nucleoside triphosphate hydrolases superfamily protein
AT5G17850	225.153	2.98524	0.303066	9.85014	6.84511e-23	2.80946e-21	Sodium/calcium exchanger family protein
AT5G18020	59.7012	-2.66726	0.490973	-5.4326	5.55381e-08	5.23302e-07	SAUR-like auxin-responsive protein family
AT5G18030	77.0747	-2.39516	0.442539	-5.41233	6.22096e-08	5.81139e-07	SAUR-like auxin-responsive protein family
AT5G18270	537.821	2.6925	0.250663	10.7415	6.49591e-27	3.5841e-25	Arabidopsis NAC domain containing protein 87
AT5G18660	1619.67	-2.16812	0.205271	-10.5623	4.45839e-26	2.319e-24	NAD(P)-binding Rossmann-fold superfamily protein
AT5G19040	21.5084	-2.80191	0.699211	-4.00725	6.14311e-05	0.000337577	isopentenyltransferase 5
AT5G19470	97.428	-4.00268	0.434498	-9.21218	3.19559e-20	1.0865e-18	nudix hydrolase homolog 24
AT5G19500	154.482	-2.27057	0.29638	-7.661	1.84489e-14	3.72637e-13	Tryptophan/tyrosine permease
AT5G19550	3414.77	2.87003	0.176274	16.2817	1.33218e-59	3.37599e-57	aspartate aminotransferase 2
AT5G19875	144.585	2.24783	0.354764	6.33611	2.35634e-10	3.07878e-09	unknown protein; FUNCTIONS IN: molecular_function unknown; INVOLVED IN: response to oxidative stress; LOCATED IN: endomembrane system; EXPRESSED IN: 21 plant structures; EXPRESSED DURING: 13 growth stages; BEST Arabidopsis thaliana protein match is: unknown protein (TAIR:AT2G31940.1); Has 30201 Blast hits to 17322 proteins in 780 species: Archae - 12; Bacteria - 1396; Metazoa - 17338; Fungi - 342…
AT5G19970	63.6802	-2.05799	0.421573	-4.88169	1.05179e-06	8.19254e-06	unknown protein; Has 1807 Blast hits to 1807 proteins in 277 species: Archae - 0; Bacteria - 0; Metazoa - 736; Fungi - 347; Plants - 385; Viruses - 0; Other Eukaryotes - 339 (source: NCBI BLink).
AT5G20230	1345.24	4.22611	0.220249	19.1879	4.66991e-82	2.7507e-79	blue-copper-binding protein
AT5G20470	15.2768	-2.99508	0.71254	-4.20339	2.62944e-05	0.000156745	myosin, putative
AT5G20670	15.9256	-3.19514	0.720507	-4.43457	9.22561e-06	6.03612e-05	Protein of unknown function (DUF1677)
AT5G20830	5227.97	4.41645	0.192828	22.9035	4.28625e-116	9.34145e-113	sucrose synthase 1
AT5G21100	335.048	-2.57712	0.243519	-10.5828	3.57944e-26	1.88431e-24	Plant L-ascorbate oxidase
AT5G21170	677.462	2.08936	0.22692	9.20747	3.33909e-20	1.13e-18	5'-AMP-activated protein kinase beta-2 subunit protein
AT5G22290	445.044	2.32834	0.232878	9.99813	1.55302e-23	6.6627e-22	NAC domain containing protein 89
AT5G22540	15.514	2.83411	0.761016	3.72411	0.000196005	0.000948853	Plant protein of unknown function (DUF247)
AT5G22545	7.59201	2.0103	0.839754	2.39392	0.0166696	0.0460685	unknown protein; BEST Arabidopsis thaliana protein match is: unknown protein (TAIR:AT5G22530.1); Has 30201 Blast hits to 17322 proteins in 780 species: Archae - 12; Bacteria - 1396; Metazoa - 17338; Fungi - 3422; Plants - 5037; Viruses - 0; Other Eukaryotes - 2996 (source: NCBI BLink).
AT5G22930	41.8784	-3.49312	0.512145	-6.82057	9.06825e-12	1.41673e-10	Protein of unknown function (DUF1635)
AT5G23020	764.575	-2.66931	0.286462	-9.31822	1.18311e-20	4.12555e-19	2-isopropylmalate synthase 2
AT5G23050	1150.63	2.07416	0.191679	10.821	2.73754e-27	1.52979e-25	acyl-activating enzyme 17
AT5G23060	2372.47	-2.51133	0.199847	-12.5662	3.23765e-36	3.00261e-34	calcium sensing receptor
AT5G23220	343.025	2.56532	0.321616	7.97635	1.50725e-15	3.42177e-14	nicotinamidase 3
AT5G23730	35.9777	-2.07444	0.488659	-4.24516	2.18433e-05	0.000132569	Transducin/WD40 repeat-like superfamily protein
AT5G23950	56.5945	2.23188	0.451837	4.93957	7.82935e-07	6.22067e-06	Calcium-dependent lipid-binding (CaLB domain) family protein
AT5G24080	100.998	5.07304	0.548804	9.24382	2.37859e-20	8.12522e-19	Protein kinase superfamily protein
AT5G24100	24.4338	-2.06422	0.616658	-3.34743	0.00081565	0.00334833	Leucine-rich repeat protein kinase family protein
AT5G24120	329.843	-2.46444	0.32209	-7.6514	1.98795e-14	4.0005e-13	sigma factor E
AT5G24140	123.327	2.36759	0.358194	6.60978	3.8488e-11	5.54035e-10	squalene monooxygenase 2
AT5G24150	193.743	-4.82171	0.35353	-13.6388	2.3554e-42	3.05557e-40	FAD/NAD(P)-binding oxidoreductase family protein
AT5G24155	52.9159	-3.72027	0.538703	-6.90597	4.98613e-12	8.00204e-11	FAD/NAD(P)-binding oxidoreductase family protein
AT5G24640	51.8454	2.68504	0.488039	5.50169	3.76177e-08	3.66164e-07	unknown protein; BEST Arabidopsis thaliana protein match is: unknown protein (TAIR:AT2G41730.1); Has 1807 Blast hits to 1807 proteins in 277 species: Archae - 0; Bacteria - 0; Metazoa - 736; Fungi - 347; Plants - 385; Viruses - 0; Other Eukaryotes - 339 (source: NCBI BLink).
AT5G25450	74.4332	2.62989	0.42706	6.15812	7.36158e-10	9.06431e-09	Cytochrome bd ubiquinol oxidase, 14kDa subunit
AT5G26220	110.29	-2.16445	0.411938	-5.25431	1.48581e-07	1.31848e-06	ChaC-like family protein
AT5G26340	1651.72	2.93178	0.235438	12.4524	1.35687e-35	1.23215e-33	Major facilitator superfamily protein
AT5G26660	31.8702	-2.17482	0.513914	-4.23188	2.31743e-05	0.00013952	myb domain protein 86
AT5G26770	395.678	2.17821	0.268918	8.09988	5.50132e-16	1.29198e-14	unknown protein; BEST Arabidopsis thaliana protein match is: unknown protein (TAIR:AT3G05830.1); Has 30201 Blast hits to 17322 proteins in 780 species: Archae - 12; Bacteria - 1396; Metazoa - 17338; Fungi - 3422; Plants - 5037; Viruses - 0; Other Eukaryotes - 2996 (source: NCBI BLink).
AT5G27760	1013.43	2.16317	0.195202	11.0817	1.539e-28	9.13925e-27	Hypoxia-responsive family protein
AT5G28030	50.566	-2.43109	0.481161	-5.05254	4.35963e-07	3.6031e-06	L-cysteine desulfhydrase 1
AT5G28237	9.15972	2.58487	0.861871	2.99914	0.00270745	0.00960542	Pyridoxal-5'-phosphate-dependent enzyme family protein
AT5G28500	1682.42	-2.34509	0.167964	-13.9618	2.66509e-44	3.84656e-42	unknown protein; FUNCTIONS IN: molecular_function unknown; INVOLVED IN: biological_process unknown; LOCATED IN: chloroplast stroma, chloroplast; EXPRESSED IN: 23 plant structures; EXPRESSED DURING: 13 growth stages; BEST Arabidopsis thaliana protein match is: unknown protein (TAIR:AT3G04550.1); Has 109 Blast hits to 109 proteins in 49 species: Archae - 0; Bacteria - 67; Metazoa - 0; Fungi - 0; Pl…
AT5G28510	638.972	6.36134	0.376817	16.8818	6.12622e-64	1.80426e-61	beta glucosidase 24
AT5G28520	160.199	6.95335	0.687045	10.1207	4.47352e-24	1.98162e-22	Mannose-binding lectin superfamily protein
AT5G28910	62.9596	-2.84314	0.430711	-6.60105	4.08258e-11	5.8498e-10	unknown protein; FUNCTIONS IN: molecular_function unknown; INVOLVED IN: biological_process unknown; LOCATED IN: mitochondrion; BEST Arabidopsis thaliana protein match is: unknown protein (TAIR:AT5G28960.1); Has 35333 Blast hits to 34131 proteins in 2444 species: Archae - 798; Bacteria - 22429; Metazoa - 974; Fungi - 991; Plants - 531; Viruses - 0; Other Eukaryotes - 9610 (source: NCBI BLink).
AT5G35190	94.5068	-2.19279	0.822441	-2.6662	0.00767145	0.0236748	proline-rich extensin-like family protein
AT5G35480	94.4375	-4.62162	0.438521	-10.5391	5.70407e-26	2.91818e-24	unknown protein; Has 1807 Blast hits to 1807 proteins in 277 species: Archae - 0; Bacteria - 0; Metazoa - 736; Fungi - 347; Plants - 385; Viruses - 0; Other Eukaryotes - 339 (source: NCBI BLink).
AT5G35490	83.345	-2.21484	0.476196	-4.65111	3.30154e-06	2.35682e-05	mto 1 responding up 1
AT5G36120	264.515	-2.8243	0.300984	-9.38356	6.3779e-21	2.26016e-19	cofactor assembly, complex C (B6F)
AT5G36140	11.4838	-2.28659	0.821054	-2.78495	0.00535359	0.0174534	cytochrome P450, family 716, subfamily A, polypeptide 2
AT5G36150	5.60289	-2.12403	0.887107	-2.39433	0.0166508	0.0460224	putative pentacyclic triterpene synthase 3
AT5G36870	14.818	-3.23554	0.729933	-4.43265	9.30829e-06	6.0829e-05	glucan synthase-like 9
AT5G36925	37.8177	2.95357	0.571826	5.16516	2.40232e-07	2.06208e-06	unknown protein; BEST Arabidopsis thaliana protein match is: unknown protein (TAIR:AT5G36920.1); Has 9 Blast hits to 9 proteins in 2 species: Archae - 0; Bacteria - 0; Metazoa - 0; Fungi - 0; Plants - 9; Viruses - 0; Other Eukaryotes - 0 (source: NCBI BLink).
AT5G37260	871.263	3.9712	0.217521	18.2566	1.8333e-74	7.99097e-72	Homeodomain-like superfamily protein
AT5G37980	9.07008	-2.12262	0.775853	-2.73585	0.00622188	0.0198246	Zinc-binding dehydrogenase family protein
AT5G38060	82.0505	-2.49878	0.424514	-5.88621	3.95158e-09	4.41419e-08	unknown protein; FUNCTIONS IN: molecular_function unknown; INVOLVED IN: biological_process unknown; LOCATED IN: chloroplast; BEST Arabidopsis thaliana protein match is: unknown protein (TAIR:AT1G65000.1); Has 1807 Blast hits to 1807 proteins in 277 species: Archae - 0; Bacteria - 0; Metazoa - 736; Fungi - 347; Plants - 385; Viruses - 0; Other Eukaryotes - 339 (source: NCBI BLink).
AT5G38430	2474.03	-2.91935	0.168725	-17.3024	4.50953e-67	1.46688e-64	Ribulose bisphosphate carboxylase (small chain) family protein
AT5G38450	6.48507	-2.08315	0.863706	-2.41187	0.015871	0.0441761	cytochrome P450, family 735, subfamily A, polypeptide 1
AT5G38540	5.57255	-2.53071	0.883038	-2.86591	0.00415816	0.0140045	Mannose-binding lectin superfamily protein
AT5G38550	59.8364	-2.41249	0.483489	-4.98975	6.04568e-07	4.88904e-06	Mannose-binding lectin superfamily protein
AT5G38970	12.0389	-2.54426	0.742144	-3.42826	0.000607457	0.00258983	brassinosteroid-6-oxidase 1
AT5G39050	1909.62	3.74645	0.187525	19.9785	8.48034e-89	5.77564e-86	HXXXD-type acyl-transferase family protein
AT5G39080	183.53	-2.36068	0.322445	-7.3212	2.45756e-13	4.48577e-12	HXXXD-type acyl-transferase family protein
AT5G39610	559.783	2.08276	0.229476	9.07616	1.12473e-19	3.65312e-18	NAC domain containing protein 6
AT5G39720	19.6949	3.62963	0.787924	4.60657	4.09356e-06	2.86105e-05	avirulence induced gene 2 like protein
AT5G39860	63.882	-3.38766	0.509307	-6.6515	2.90123e-11	4.26362e-10	basic helix-loop-helix (bHLH) DNA-binding family protein
AT5G39890	302.004	3.92667	0.38039	10.3228	5.55969e-25	2.66303e-23	Protein of unknown function (DUF1637)
AT5G40000	19.0726	2.27921	0.670586	3.39883	0.000676747	0.0028495	P-loop containing nucleoside triphosphate hydrolases superfamily protein
AT5G40690	621.254	2.46393	0.221127	11.1426	7.78089e-29	4.72358e-27	CONTAINS InterPro DOMAIN/s: EF-Hand 1, calcium-binding site (InterPro:IPR018247); BEST Arabidopsis thaliana protein match is: unknown protein (TAIR:AT2G41730.1); Has 1807 Blast hits to 1807 proteins in 277 species: Archae - 0; Bacteria - 0; Metazoa - 736; Fungi - 347; Plants - 385; Viruses - 0; Other Eukaryotes - 339 (source: NCBI BLink).
AT5G40800	95.9341	2.18483	0.426291	5.1252	2.97226e-07	2.51563e-06	unknown protein; BEST Arabidopsis thaliana protein match is: unknown protein (TAIR:AT3G27250.1); Has 1807 Blast hits to 1807 proteins in 277 species: Archae - 0; Bacteria - 0; Metazoa - 736; Fungi - 347; Plants - 385; Viruses - 0; Other Eukaryotes - 339 (source: NCBI BLink).
AT5G41080	706.109	2.57134	0.287252	8.95152	3.50605e-19	1.08078e-17	PLC-like phosphodiesterases superfamily protein
AT5G41140	646.739	-2.0347	0.242402	-8.39391	4.70235e-17	1.21432e-15	Myosin heavy chain-related protein
AT5G41300	3.70507	-2.33282	0.890535	-2.61957	0.00880408	0.0266643	Receptor-like protein kinase-related family protein
AT5G42200	114.859	2.06535	0.357469	5.77771	7.57243e-09	8.14578e-08	RING/U-box superfamily protein
AT5G42290	10.3274	3.25288	0.863133	3.76869	0.000164104	0.000810747	transcription activator-related
AT5G42380	86.6211	3.66754	0.45672	8.03018	9.73334e-16	2.24e-14	calmodulin like 37
AT5G42760	25.6074	-2.0316	0.58086	-3.49757	0.000469518	0.0020647	Leucine carboxyl methyltransferase
AT5G42900	1533.14	4.82578	0.214105	22.5393	1.7093e-112	3.10437e-109	cold regulated gene 27
AT5G42930	54.6032	2.31518	0.454514	5.09375	3.51055e-07	2.93872e-06	alpha/beta-Hydrolases superfamily protein
AT5G43240	3.7903	-2.29592	0.889948	-2.57984	0.00988475	0.0294703	Protein of unknown function (DUF674)
AT5G43350	365.04	-2.53624	0.296814	-8.54485	1.28703e-17	3.48441e-16	phosphate transporter 1;1
AT5G43570	105.071	4.48406	0.491625	9.12088	7.45149e-20	2.45314e-18	Serine protease inhibitor, potato inhibitor I-type family protein
AT5G43580	1585.35	3.09395	0.240838	12.8466	8.98677e-38	9.41623e-36	Serine protease inhibitor, potato inhibitor I-type family protein
AT5G43590	5.51707	2.43515	0.889089	2.73893	0.00616402	0.0196689	Acyl transferase/acyl hydrolase/lysophospholipase superfamily protein
AT5G43870	138.006	-2.01054	0.326108	-6.16525	7.03715e-10	8.67955e-09	Plant protein of unknown function (DUF828) with plant pleckstrin homology-like region
AT5G44190	1520.74	-4.06707	0.181666	-22.3876	5.19276e-111	8.08364e-108	GOLDEN2-like 2
AT5G44255	17.705	3.65511	0.785077	4.65573	3.22833e-06	2.30607e-05	transposable element gene
AT5G45310	151.678	2.0079	0.348592	5.76002	8.41027e-09	8.98497e-08	unknown protein; LOCATED IN: endomembrane system; EXPRESSED IN: stem, inflorescence meristem, root, leaf; EXPRESSED DURING: LP.04 four leaves visible; Has 30201 Blast hits to 17322 proteins in 780 species: Archae - 12; Bacteria - 1396; Metazoa - 17338; Fungi - 3422; Plants - 5037; Viruses - 0; Other Eukaryotes - 2996 (source: NCBI BLink).
AT5G45340	185.812	2.92128	0.339726	8.59892	8.04665e-18	2.21733e-16	cytochrome P450, family 707, subfamily A, polypeptide 3
AT5G45630	105.599	3.4687	0.458383	7.56726	3.81189e-14	7.43079e-13	Protein of unknown function, DUF584
AT5G45650	273.246	-4.64242	0.299681	-15.4912	3.97676e-54	8.3336e-52	subtilase family protein
AT5G45690	19.365	4.17655	0.815447	5.12179	3.02645e-07	2.55672e-06	Protein of unknown function (DUF1264)
AT5G45810	58.8657	3.58338	0.517287	6.92726	4.2907e-12	6.91654e-11	CBL-interacting protein kinase 19
AT5G45820	398.696	-3.31883	0.25715	-12.9062	4.15103e-38	4.39163e-36	CBL-interacting protein kinase 20
AT5G45850	29.9252	-3.46191	0.59229	-5.84496	5.06682e-09	5.58273e-08	Protein of unknown function (DUF688)
AT5G45960	26.2937	-2.47962	0.57641	-4.30183	1.69393e-05	0.000105148	GDSL-like Lipase/Acylhydrolase superfamily protein
AT5G46270	183.044	-2.12959	0.281204	-7.57312	3.64367e-14	7.12199e-13	Disease resistance protein (TIR-NBS-LRR class) family
AT5G46410	1092.43	2.6954	0.185775	14.509	1.06314e-47	1.79612e-45	SCP1-like small phosphatase 4
AT5G46830	38.9195	-4.5628	0.616266	-7.40395	1.32193e-13	2.46031e-12	NACL-inducible gene 1
AT5G46900	62.3523	-2.42889	0.518137	-4.68773	2.76254e-06	1.99956e-05	Bifunctional inhibitor/lipid-transfer protein/seed storage 2S albumin superfamily protein
AT5G47180	499.766	2.15387	0.214863	10.0244	1.19118e-23	5.15451e-22	Plant VAMP (vesicle-associated membrane protein) family protein
AT5G47530	94.7287	2.03304	0.368631	5.5151	3.48586e-08	3.40371e-07	Auxin-responsive family protein
AT5G47590	151.918	3.33827	0.381549	8.74927	2.14747e-18	6.24026e-17	Heat shock protein HSP20/alpha crystallin family
AT5G47740	193.858	2.54068	0.294176	8.63661	5.79046e-18	1.61584e-16	Adenine nucleotide alpha hydrolases-like superfamily protein
AT5G47980	22.8537	-2.04399	0.689432	-2.96474	0.00302936	0.0106074	HXXXD-type acyl-transferase family protein
AT5G48180	5601.02	2.38811	0.196304	12.1654	4.75262e-34	3.93835e-32	nitrile specifier protein 5
AT5G48550	4.01832	-2.22229	0.888828	-2.50025	0.0124105	0.0357379	F-box associated ubiquitination effector family protein
AT5G48880	481.796	-2.52879	0.266233	-9.49843	2.13081e-21	7.8444e-20	peroxisomal 3-keto-acyl-CoA thiolase 2
AT5G49080	40.2621	-2.30323	0.654735	-3.51781	0.000435123	0.0019255	transposable element gene
AT5G49280	280.129	2.4937	0.323038	7.71953	1.16755e-14	2.40963e-13	hydroxyproline-rich glycoprotein family protein
AT5G49630	193.823	-2.30388	0.293006	-7.8629	3.75341e-15	8.15571e-14	amino acid permease 6
AT5G49690	41.5751	4.24437	0.651865	6.51111	7.45965e-11	1.04082e-09	UDP-Glycosyltransferase superfamily protein
AT5G49700	129.685	2.72	0.343554	7.91727	2.42792e-15	5.38291e-14	Predicted AT-hook DNA-binding family protein
AT5G49730	1626.57	-3.93092	0.28208	-13.9355	3.85477e-44	5.45525e-42	ferric reduction oxidase 6
AT5G49740	668.792	-4.79617	0.255324	-18.7846	1.00913e-78	5.23641e-76	ferric reduction oxidase 7
AT5G49850	60.6529	-2.05398	0.423086	-4.85476	1.20534e-06	9.27583e-06	Mannose-binding lectin superfamily protein
AT5G50260	49.3679	2.23054	0.481	4.63731	3.52981e-06	2.505e-05	Cysteine proteinases superfamily protein
AT5G50360	322.571	6.04355	0.434203	13.9187	4.87636e-44	6.85648e-42	unknown protein; BEST Arabidopsis thaliana protein match is: unknown protein (TAIR:AT3G48510.1); Has 1807 Blast hits to 1807 proteins in 277 species: Archae - 0; Bacteria - 0; Metazoa - 736; Fungi - 347; Plants - 385; Viruses - 0; Other Eukaryotes - 339 (source: NCBI BLink).
AT5G50740	348.692	-2.44226	0.254058	-9.613	7.04653e-22	2.68014e-20	Heavy metal transport/detoxification superfamily protein
AT5G50800	97.1701	-2.25176	0.34156	-6.59256	4.32306e-11	6.17409e-10	Nodulin MtN3 family protein
AT5G51440	278.999	3.04146	0.287459	10.5805	3.67027e-26	1.92747e-24	HSP20-like chaperones superfamily protein
AT5G51480	11.2232	3.0361	0.822597	3.69087	0.000223489	0.00106557	SKU5 similar 2
AT5G51720	195.12	-2.17296	0.269341	-8.06768	7.16442e-16	1.66462e-14	2 iron, 2 sulfur cluster binding
AT5G51760	5.23233	2.41773	0.88915	2.71915	0.00654496	0.0207056	Protein phosphatase 2C family protein
AT5G51830	1112.77	2.27455	0.189862	11.98	4.52139e-33	3.59632e-31	pfkB-like carbohydrate kinase family protein
AT5G51850	33.9122	-2.06483	0.569267	-3.62716	0.000286552	0.00132846	unknown protein; BEST Arabidopsis thaliana protein match is: unknown protein (TAIR:AT5G62170.1); Has 384 Blast hits to 375 proteins in 79 species: Archae - 0; Bacteria - 14; Metazoa - 135; Fungi - 31; Plants - 92; Viruses - 0; Other Eukaryotes - 112 (source: NCBI BLink).
AT5G51990	39.7127	4.18248	0.654122	6.39404	1.61564e-10	2.16684e-09	C-repeat-binding factor 4
AT5G52050	202.682	3.45171	0.347265	9.93968	2.79726e-23	1.17238e-21	MATE efflux family protein
AT5G52300	1885.76	5.10734	0.678651	7.52572	5.24299e-14	1.00852e-12	CAP160 protein
AT5G52310	26264.7	4.10318	0.158288	25.9222	3.73953e-148	2.71664e-144	low-temperature-responsive protein 78 (LTI78) / desiccation-responsive protein 29A (RD29A)
AT5G52640	764.272	2.9772	0.258924	11.4984	1.34415e-30	9.06947e-29	heat shock protein 90.1
AT5G53710	26.0174	4.21162	0.75038	5.61266	1.99244e-08	2.01687e-07	unknown protein; FUNCTIONS IN: molecular_function unknown; INVOLVED IN: biological_process unknown; LOCATED IN: endomembrane system; EXPRESSED IN: 8 plant structures; EXPRESSED DURING: 4 anthesis, C globular stage, petal differentiation and expansion stage; Has 30201 Blast hits to 17322 proteins in 780 species: Archae - 12; Bacteria - 1396; Metazoa - 17338; Fungi - 3422; Plants - 5037; Viruses - …
AT5G53990	246.817	2.87108	0.327295	8.77214	1.75295e-18	5.13493e-17	UDP-Glycosyltransferase superfamily protein
AT5G54060	34.8019	-2.28231	0.548656	-4.15982	3.18493e-05	0.000186743	UDP-glucose:flavonoid 3-o-glucosyltransferase
AT5G54080	1208.99	2.68907	0.201616	13.3376	1.39925e-40	1.68483e-38	homogentisate 1,2-dioxygenase
AT5G54165	314.662	6.64	0.504947	13.1499	1.70432e-39	1.92456e-37	unknown protein; FUNCTIONS IN: molecular_function unknown; INVOLVED IN: biological_process unknown; LOCATED IN: cellular_component unknown; Has 30201 Blast hits to 17322 proteins in 780 species: Archae - 12; Bacteria - 1396; Metazoa - 17338; Fungi - 3422; Plants - 5037; Viruses - 0; Other Eukaryotes - 2996 (source: NCBI BLink).
AT5G54190	199.069	-2.99063	0.39492	-7.57274	3.65422e-14	7.13621e-13	protochlorophyllide oxidoreductase A
AT5G54230	85.9276	2.67003	0.395751	6.74674	1.51208e-11	2.29486e-10	myb domain protein 49
AT5G54240	61.5882	2.29487	0.473754	4.844	1.2725e-06	9.75826e-06	Protein of unknown function (DUF1223)
AT5G54585	87.386	-4.05679	0.452802	-8.9593	3.26734e-19	1.01436e-17	unknown protein; Has 30201 Blast hits to 17322 proteins in 780 species: Archae - 12; Bacteria - 1396; Metazoa - 17338; Fungi - 3422; Plants - 5037; Viruses - 0; Other Eukaryotes - 2996 (source: NCBI BLink).
AT5G54610	8.78943	-2.90277	0.83847	-3.46199	0.000536204	0.00231866	ankyrin
AT5G54790	6.2236	-2.83081	0.869328	-3.25632	0.00112866	0.00445456	unknown protein; BEST Arabidopsis thaliana protein match is: unknown protein (TAIR:AT1G50930.1); Has 53 Blast hits to 53 proteins in 10 species: Archae - 0; Bacteria - 0; Metazoa - 0; Fungi - 0; Plants - 53; Viruses - 0; Other Eukaryotes - 0 (source: NCBI BLink).
AT5G55720	31.4583	-2.44869	0.56189	-4.35794	1.31291e-05	8.34701e-05	Pectin lyase-like superfamily protein
AT5G55850	1775.87	2.09741	0.206024	10.1804	2.4259e-24	1.10146e-22	RPM1-interacting protein 4 (RIN4) family protein
AT5G56750	726.198	2.07502	0.205313	10.1066	5.16422e-24	2.26002e-22	N-MYC downregulated-like 1
AT5G56850	470.689	-3.01113	0.224964	-13.3849	7.40655e-41	9.01778e-39	unknown protein; EXPRESSED IN: 21 plant structures; EXPRESSED DURING: 13 growth stages; Has 35333 Blast hits to 34131 proteins in 2444 species: Archae - 798; Bacteria - 22429; Metazoa - 974; Fungi - 991; Plants - 531; Viruses - 0; Other Eukaryotes - 9610 (source: NCBI BLink).
AT5G57050	1173.79	2.91033	0.211098	13.7866	3.06751e-43	4.15238e-41	Protein phosphatase 2C family protein
AT5G57240	115.104	2.30965	0.358578	6.44112	1.18598e-10	1.61747e-09	OSBP(oxysterol binding protein)-related protein 4C
AT5G57345	1102.26	-2.14293	0.272744	-7.85696	3.93577e-15	8.53494e-14	unknown protein; Has 30201 Blast hits to 17322 proteins in 780 species: Archae - 12; Bacteria - 1396; Metazoa - 17338; Fungi - 3422; Plants - 5037; Viruses - 0; Other Eukaryotes - 2996 (source: NCBI BLink).
AT5G57510	18.249	2.80386	0.711605	3.94018	8.14189e-05	0.00043641	unknown protein; Has 27 Blast hits to 27 proteins in 9 species: Archae - 0; Bacteria - 0; Metazoa - 0; Fungi - 0; Plants - 27; Viruses - 0; Other Eukaryotes - 0 (source: NCBI BLink).
AT5G57550	81.2417	5.73021	0.671177	8.53756	1.37091e-17	3.7023e-16	xyloglucan endotransglucosylase/hydrolase 25
AT5G57560	4029.6	4.67213	0.281515	16.5964	7.40265e-62	2.09524e-59	Xyloglucan endotransglucosylase/hydrolase family protein
AT5G57760	299.575	2.16399	0.260184	8.31713	9.01166e-17	2.28372e-15	unknown protein; Has 5 Blast hits to 5 proteins in 2 species: Archae - 0; Bacteria - 0; Metazoa - 0; Fungi - 0; Plants - 5; Viruses - 0; Other Eukaryotes - 0 (source: NCBI BLink).
AT5G57910	362.274	2.29703	0.240456	9.55278	1.26265e-21	4.7201e-20	unknown protein; BEST Arabidopsis thaliana protein match is: unknown protein (TAIR:AT4G30630.1); Has 30201 Blast hits to 17322 proteins in 780 species: Archae - 12; Bacteria - 1396; Metazoa - 17338; Fungi - 3422; Plants - 5037; Viruses - 0; Other Eukaryotes - 2996 (source: NCBI BLink).
AT5G58070	2413.19	2.32802	0.229945	10.1243	4.31175e-24	1.91776e-22	temperature-induced lipocalin
AT5G58650	271.948	2.57342	0.265864	9.67945	3.68678e-22	1.43226e-20	plant peptide containing sulfated tyrosine 1
AT5G59070	22.8711	-2.28662	0.606025	-3.77315	0.000161198	0.000797719	UDP-Glycosyltransferase superfamily protein
AT5G59130	263.279	-3.62987	0.321793	-11.2801	1.64496e-29	1.03315e-27	Subtilase family protein
AT5G59220	3476.71	6.1559	0.253768	24.258	5.44997e-130	2.96941e-126	highly ABA-induced PP2C gene 1
AT5G59320	631.958	2.00381	0.374556	5.34984	8.80318e-08	8.04093e-07	lipid transfer protein 3
AT5G59570	203.991	3.89615	0.341686	11.4027	4.05325e-30	2.6058e-28	Homeodomain-like superfamily protein
AT5G59580	14.8439	2.02033	0.745856	2.70874	0.00675397	0.0212773	UDP-glucosyl transferase 76E1
AT5G59680	46.1924	-2.4361	0.453475	-5.37207	7.78393e-08	7.17307e-07	Leucine-rich repeat protein kinase family protein
AT5G59750	215.441	-2.32518	0.256935	-9.04968	1.43383e-19	4.59544e-18	DHBP synthase RibB-like alpha/beta domain;GTP cyclohydrolase II
AT5G59780	466.063	-2.13131	0.251462	-8.47568	2.33702e-17	6.21133e-16	myb domain protein 59
AT5G59820	413.112	3.33171	0.29956	11.122	9.8031e-29	5.9019e-27	C2H2-type zinc finger family protein
AT5G59920	96.4127	-2.91205	0.376825	-7.72786	1.09372e-14	2.26799e-13	Cysteine/Histidine-rich C1 domain family protein
AT5G60520	26.6194	-2.20418	0.661937	-3.32989	0.000868798	0.00353984	Late embryogenesis abundant (LEA) protein-related
AT5G60780	6.25394	-2.4907	0.867961	-2.8696	0.00410989	0.013859	nitrate transporter 2.3
AT5G61290	139.251	-2.2356	0.294566	-7.58949	3.21172e-14	6.32307e-13	Flavin-binding monooxygenase family protein
AT5G61420	725.261	-2.34251	0.210355	-11.1359	8.38552e-29	5.0765e-27	myb domain protein 28
AT5G61820	9073.05	3.71773	0.157118	23.662	8.88146e-124	2.76518e-120	FUNCTIONS IN: molecular_function unknown; INVOLVED IN: biological_process unknown; LOCATED IN: vacuole; EXPRESSED IN: 24 plant structures; EXPRESSED DURING: 15 growth stages; CONTAINS InterPro DOMAIN/s: Stress up-regulated Nod 19 (InterPro:IPR011692); Has 30201 Blast hits to 17322 proteins in 780 species: Archae - 12; Bacteria - 1396; Metazoa - 17338; Fungi - 3422; Plants - 5037; Viruses - 0; Oth…
AT5G62150	94.2871	2.3051	0.380962	6.05074	1.44178e-09	1.70958e-08	peptidoglycan-binding LysM domain-containing protein
AT5G62210	94.3373	-2.0861	0.406391	-5.13324	2.848e-07	2.41609e-06	Embryo-specific protein 3, (ATS3)
AT5G62430	158.782	-2.0411	0.332006	-6.14777	7.85808e-10	9.64839e-09	cycling DOF factor 1
AT5G62470	819.327	2.74901	0.208489	13.1854	1.06484e-39	1.22142e-37	myb domain protein 96
AT5G62480	316.718	2.92422	0.288555	10.134	3.90332e-24	1.74322e-22	glutathione S-transferase tau 9
AT5G62490	31.9256	2.88859	0.595636	4.84959	1.23717e-06	9.50064e-06	HVA22 homologue B
AT5G62520	261.518	4.05327	0.346366	11.7023	1.24092e-31	8.92564e-30	similar to RCD one 5
AT5G62730	7.12678	-2.47823	0.888961	-2.78778	0.00530701	0.0173249	Major facilitator superfamily protein
AT5G63160	2435.86	2.90426	0.178233	16.2948	1.07494e-59	2.75616e-57	BTB and TAZ domain protein 1
AT5G63180	708.891	-4.05822	0.235163	-17.257	9.90661e-67	3.17507e-64	Pectin lyase-like superfamily protein
AT5G63190	1196.7	2.27429	0.235446	9.65948	4.48148e-22	1.73173e-20	MA3 domain-containing protein
AT5G63350	177.861	4.25217	0.387417	10.9757	5.00245e-28	2.88422e-26	unknown protein; BEST Arabidopsis thaliana protein match is: unknown protein (TAIR:AT3G48510.1); Has 103 Blast hits to 102 proteins in 13 species: Archae - 0; Bacteria - 0; Metazoa - 2; Fungi - 0; Plants - 101; Viruses - 0; Other Eukaryotes - 0 (source: NCBI BLink).
AT5G63530	691.888	-2.14301	0.306226	-6.99812	2.59425e-12	4.28327e-11	farnesylated protein 3
AT5G63790	3488.03	2.81803	0.186594	15.1024	1.56058e-51	2.9575e-49	NAC domain containing protein 102
AT5G64170	621.574	-2.9417	0.223081	-13.1867	1.047e-39	1.20731e-37	dentin sialophosphoprotein-related
AT5G64210	11.7761	3.53331	0.847608	4.16857	3.06515e-05	0.000180351	alternative oxidase 2
AT5G64250	2418.25	2.92143	0.177067	16.499	3.72842e-61	1.01869e-58	Aldolase-type TIM barrel family protein
AT5G64260	6246.53	3.97227	0.170307	23.3241	2.52337e-120	6.87429e-117	EXORDIUM like 2
AT5G64310	682.244	2.07321	0.252125	8.22296	1.98543e-16	4.87281e-15	arabinogalactan protein 1
AT5G64750	98.2509	4.86614	0.537077	9.06042	1.2995e-19	4.18334e-18	Integrase-type DNA-binding superfamily protein
AT5G64770	1602.47	-3.17136	0.171373	-18.5056	1.86212e-76	9.01846e-74	Encodes a root meristem growth factor (RGF). Belongs to a family of functionally redundant homologous peptides that are secreted, tyrosine-sulfated, and expressed mainly in the stem cell area and the innermost layer of central columella cells. RGFs are required for maintenance of the root stem cell niche and transit amplifying cell proliferation. Members of this family include: At5g60810 (RGF1), …
AT5G64800	9.95227	-2.03779	0.759196	-2.68415	0.00727148	0.022615	CLAVATA3/ESR-RELATED 21
AT5G64810	68.6473	2.82658	0.440136	6.42205	1.3445e-10	1.82e-09	WRKY DNA-binding protein 51
AT5G64940	3151.19	-2.95564	0.197849	-14.9389	1.84003e-50	3.36988e-48	ABC2 homolog 13
AT5G65110	1494.66	2.15976	0.1901	11.3612	6.52426e-30	4.15759e-28	acyl-CoA oxidase 2
AT5G65207	1706.02	3.31403	0.24537	13.5063	1.43585e-41	1.80884e-39	unknown protein; BEST Arabidopsis thaliana protein match is: unknown protein (TAIR:AT5G10040.1); Has 30201 Blast hits to 17322 proteins in 780 species: Archae - 12; Bacteria - 1396; Metazoa - 17338; Fungi - 3422; Plants - 5037; Viruses - 0; Other Eukaryotes - 2996 (source: NCBI BLink).
AT5G65300	76.5597	2.14109	0.418325	5.11826	3.0837e-07	2.60186e-06	unknown protein; Has 30201 Blast hits to 17322 proteins in 780 species: Archae - 12; Bacteria - 1396; Metazoa - 17338; Fungi - 3422; Plants - 5037; Viruses - 0; Other Eukaryotes - 2996 (source: NCBI BLink).
AT5G65320	24.9925	-3.15944	0.605023	-5.22202	1.7698e-07	1.54904e-06	basic helix-loop-helix (bHLH) DNA-binding superfamily protein
AT5G65480	1089.94	-2.35932	0.198322	-11.8964	1.23606e-32	9.55277e-31	unknown protein; FUNCTIONS IN: molecular_function unknown; INVOLVED IN: biological_process unknown; LOCATED IN: chloroplast; EXPRESSED IN: 24 plant structures; EXPRESSED DURING: 15 growth stages; BEST Arabidopsis thaliana protein match is: unknown protein (TAIR:AT4G38060.2); Has 1807 Blast hits to 1807 proteins in 277 species: Archae - 0; Bacteria - 0; Metazoa - 736; Fungi - 347; Plants - 385; Vi…
AT5G65890	117.431	-2.30882	0.322696	-7.15478	8.38045e-13	1.45417e-11	ACT domain repeat 1
AT5G66080	185.281	2.05375	0.281573	7.29384	3.01254e-13	5.47128e-12	Protein phosphatase 2C family protein
AT5G66110	20.6506	2.5012	0.669284	3.73712	0.00018614	0.000906531	Heavy metal transport/detoxification superfamily protein
AT5G66170	534.784	2.54974	0.248311	10.2683	9.78777e-25	4.60723e-23	sulfurtransferase 18
AT5G66620	63.9391	2.22141	0.507577	4.37649	1.20603e-05	7.72158e-05	DA1-related protein 6
AT5G66690	229.26	-2.88622	0.261903	-11.0202	3.05439e-28	1.78945e-26	UDP-Glycosyltransferase superfamily protein
AT5G66700	16.1753	2.41811	0.716916	3.37294	0.00074371	0.00309498	homeobox 53
AT5G66740	13.4628	-2.37796	0.732093	-3.24817	0.0011615	0.00457256	Protein of unknown function (DUF620)
AT5G66780	295.285	6.27805	0.471651	13.3108	2.003e-40	2.39853e-38	unknown protein; Has 1807 Blast hits to 1807 proteins in 277 species: Archae - 0; Bacteria - 0; Metazoa - 736; Fungi - 347; Plants - 385; Viruses - 0; Other Eukaryotes - 339 (source: NCBI BLink).
AT5G66815	22.0848	-2.63682	0.673236	-3.91663	8.97943e-05	0.00047511	unknown protein; FUNCTIONS IN: molecular_function unknown; INVOLVED IN: biological_process unknown; LOCATED IN: endomembrane system; EXPRESSED IN: root; Has 30201 Blast hits to 17322 proteins in 780 species: Archae - 12; Bacteria - 1396; Metazoa - 17338; Fungi - 3422; Plants - 5037; Viruses - 0; Other Eukaryotes - 2996 (source: NCBI BLink).
AT5G66985	202.534	2.13232	0.290334	7.34438	2.06721e-13	3.79232e-12	unknown protein; Has 30201 Blast hits to 17322 proteins in 780 species: Archae - 12; Bacteria - 1396; Metazoa - 17338; Fungi - 3422; Plants - 5037; Viruses - 0; Other Eukaryotes - 2996 (source: NCBI BLink).
AT5G67080	57.0649	2.18482	0.597048	3.65936	0.000252842	0.0011906	mitogen-activated protein kinase kinase kinase 19
AT5G67280	346.45	-3.13508	0.249725	-12.5541	3.77461e-36	3.48575e-34	receptor-like kinase
AT5G67300	1734.64	2.19183	0.229343	9.55698	1.21243e-21	4.55582e-20	myb domain protein r1
AT5G67390	176.716	-2.62165	0.290184	-9.03446	1.64815e-19	5.26268e-18	unknown protein; BEST Arabidopsis thaliana protein match is: Plant protein of unknown function (DUF863) (TAIR:AT1G69360.1); Has 1807 Blast hits to 1807 proteins in 277 species: Archae - 0; Bacteria - 0; Metazoa - 736; Fungi - 347; Plants - 385; Viruses - 0; Other Eukaryotes - 339 (source: NCBI BLink).
AT5G67480	2946.01	3.12579	0.208047	15.0244	5.08135e-51	9.385e-49	BTB and TAZ domain protein 4
AT5G67488	9.63198	2.38781	0.813853	2.93395	0.00334676	0.0115776	other RNA
AT5G67600	464.843	2.09577	0.267816	7.82541	5.06004e-15	1.07905e-13	unknown protein; LOCATED IN: plasma membrane; EXPRESSED IN: 22 plant structures; EXPRESSED DURING: 13 growth stages; BEST Arabidopsis thaliana protein match is: unknown protein (TAIR:AT3G49845.1); Has 30201 Blast hits to 17322 proteins in 780 species: Archae - 12; Bacteria - 1396; Metazoa - 17338; Fungi - 3422; Plants - 5037; Viruses - 0; Other Eukaryotes - 2996 (source: NCBI BLink).
