# Supplementary material for: An Arabidopsis Nucleoporin NUP85 modulates plant responses to ABA and salt stress
Source: PLoS Genet. 2017 Dec 12;13(12):e1007124. doi: 10.1371/journal.pgen.1007124 (PMC5741264; doi:10.1371/journal.pgen.1007124)
Supplement: S3 Table — (XLSX) [file pgen.1007124.s012.xlsx]

## Sheet: nup85_ABA_vs_mock
Geneid	baseMean	log2FoldChange nup85 ABA vs nup85 mock	lfcSE	stat	pvalue	padj	func
AT1G01060	60.8844	-3.14527	0.422543	-7.44366	9.79298e-14	1.56168e-12	Homeodomain-like superfamily protein
AT1G01120	1350.25	2.17933	0.16101	13.5353	9.67213e-42	8.06391e-40	3-ketoacyl-CoA synthase 1
AT1G01470	2543.06	2.48792	0.153494	16.2086	4.38776e-59	7.45816e-57	Late embryogenesis abundant protein
AT1G01560	70.9891	2.37704	0.402832	5.90083	3.61686e-09	3.63293e-08	MAP kinase 11
AT1G01720	1820.33	2.37534	0.156464	15.1814	4.69402e-52	6.05445e-50	NAC (No Apical Meristem) domain transcriptional regulator superfamily protein
AT1G02310	87.3943	2.45738	0.390298	6.29618	3.05074e-10	3.5078e-09	Glycosyl hydrolase superfamily protein
AT1G02400	439.405	3.1132	0.221354	14.0644	6.28973e-45	5.9191e-43	gibberellin 2-oxidase 6
AT1G02460	13.5694	-2.98923	0.716614	-4.17132	3.02836e-05	0.00017261	Pectin lyase-like superfamily protein
AT1G02570	4.41871	-2.1244	0.839097	-2.53177	0.011349	0.0344523	unknown protein; BEST Arabidopsis thaliana protein match is: unknown protein (TAIR:AT1G02575.1); Has 108 Blast hits to 55 proteins in 6 species: Archae - 0; Bacteria - 0; Metazoa - 0; Fungi - 0; Plants - 108; Viruses - 0; Other Eukaryotes - 0 (source: NCBI BLink).
AT1G02700	23.2833	2.13754	0.598572	3.57106	0.000355537	0.00161439	unknown protein; FUNCTIONS IN: molecular_function unknown; INVOLVED IN: biological_process unknown; LOCATED IN: mitochondrion; BEST Arabidopsis thaliana protein match is: unknown protein (TAIR:AT4G02140.1); Has 49 Blast hits to 49 proteins in 21 species: Archae - 0; Bacteria - 0; Metazoa - 10; Fungi - 6; Plants - 29; Viruses - 0; Other Eukaryotes - 4 (source: NCBI BLink).
AT1G02800	51.2731	-2.73576	0.434834	-6.29149	3.14431e-10	3.60592e-09	cellulase 2
AT1G02810	85.8785	-2.28515	0.362865	-6.29752	3.02438e-10	3.48114e-09	Plant invertase/pectin methylesterase inhibitor superfamily
AT1G02816	570.014	2.32802	0.202286	11.5086	1.19452e-30	5.57282e-29	Protein of unknown function, DUF538
AT1G02820	53.0138	-2.97324	0.440337	-6.7522	1.45616e-11	1.89604e-10	Late embryogenesis abundant 3 (LEA3) family protein
AT1G02850	818.479	2.24382	0.219892	10.2042	1.89873e-24	6.58759e-23	beta glucosidase 11
AT1G03010	35.3134	2.79005	0.540679	5.16027	2.46596e-07	1.93664e-06	Phototropic-responsive NPH3 family protein
AT1G03055	34.133	-2.67634	0.509688	-5.25093	1.5133e-07	1.21859e-06	unknown protein; BEST Arabidopsis thaliana protein match is: unknown protein (TAIR:AT1G64680.1); Has 143 Blast hits to 143 proteins in 26 species: Archae - 0; Bacteria - 6; Metazoa - 0; Fungi - 0; Plants - 122; Viruses - 0; Other Eukaryotes - 15 (source: NCBI BLink).
AT1G03090	933.291	2.02152	0.171072	11.8168	3.19652e-32	1.61498e-30	methylcrotonyl-CoA carboxylase alpha chain, mitochondrial / 3-methylcrotonyl-CoA carboxylase 1 (MCCA)
AT1G03130	6498.25	-2.71875	0.14372	-18.9171	8.25287e-80	2.81262e-77	photosystem I subunit D-2
AT1G03310	747.867	-2.45063	0.175062	-13.9986	1.58867e-44	1.46364e-42	debranching enzyme 1
AT1G03580	20.0332	2.9974	0.670413	4.47097	7.78647e-06	4.92454e-05	pseudogene, meprin and TRAF homology (MATH) domain protein -related, weak similarity to ubiquitin-specific protease 12 (Arabidopsis thaliana) GI:11993471; contains weak hit to Pfam PF00917: MATH domain
AT1G03630	2003.89	-2.3665	0.170244	-13.9006	6.28097e-44	5.62134e-42	protochlorophyllide oxidoreductase C
AT1G03790	94.6978	4.86726	0.519056	9.37713	6.77923e-21	1.90331e-19	Zinc finger C-x8-C-x5-C-x3-H type family protein
AT1G03820	164.049	-3.03138	0.305419	-9.92533	3.23048e-23	1.05252e-21	unknown protein; FUNCTIONS IN: molecular_function unknown; INVOLVED IN: biological_process unknown; LOCATED IN: endomembrane system; EXPRESSED IN: 21 plant structures; EXPRESSED DURING: 13 growth stages; Has 1345 Blast hits to 1122 proteins in 102 species: Archae - 2; Bacteria - 28; Metazoa - 28; Fungi - 30; Plants - 109; Viruses - 0; Other Eukaryotes - 1148 (source: NCBI BLink).
AT1G04180	134.003	3.72835	0.370333	10.0676	7.68496e-24	2.57264e-22	YUCCA 9
AT1G04220	474.808	2.78889	0.207096	13.4667	2.45697e-41	2.00275e-39	3-ketoacyl-CoA synthase 2
AT1G04310	436.996	2.26696	0.209054	10.8439	2.13253e-27	8.61141e-26	ethylene response sensor 2
AT1G04500	4.11084	2.05649	0.841839	2.44285	0.0145718	0.0425368	CCT motif family protein
AT1G04560	12.1016	3.56656	0.800192	4.45713	8.30635e-06	5.21872e-05	AWPM-19-like family protein
AT1G04680	568.656	-2.02416	0.186398	-10.8594	1.79981e-27	7.33538e-26	Pectin lyase-like superfamily protein
AT1G05100	270.728	6.21131	0.463744	13.3938	6.57028e-41	5.16367e-39	mitogen-activated protein kinase kinase kinase 18
AT1G05135	4635.66	2.33107	0.195169	11.9439	6.98845e-33	3.66192e-31	pseudogene of unknown protein
AT1G05340	453.353	4.54121	0.2611	17.3926	9.39229e-68	2.14526e-65	unknown protein; FUNCTIONS IN: molecular_function unknown; INVOLVED IN: biological_process unknown; LOCATED IN: chloroplast; EXPRESSED IN: 14 plant structures; EXPRESSED DURING: 7 growth stages; BEST Arabidopsis thaliana protein match is: unknown protein (TAIR:AT2G32210.1); Has 189 Blast hits to 189 proteins in 27 species: Archae - 0; Bacteria - 0; Metazoa - 0; Fungi - 21; Plants - 168; Viruses -…
AT1G05560	431.206	3.0504	0.218313	13.9726	2.29187e-44	2.09391e-42	UDP-glucosyltransferase 75B1
AT1G05675	51.8357	3.89985	0.540875	7.21026	5.58442e-13	8.32991e-12	UDP-Glycosyltransferase superfamily protein
AT1G05680	750.722	4.16339	0.235577	17.6731	6.75265e-70	1.76268e-67	Uridine diphosphate glycosyltransferase 74E2
AT1G05700	51.6655	-4.19017	0.515259	-8.13216	4.21719e-16	8.26365e-15	Leucine-rich repeat transmembrane protein kinase protein
AT1G06000	116.572	-2.22023	0.308482	-7.1973	6.14185e-13	9.11797e-12	UDP-Glycosyltransferase superfamily protein
AT1G06040	2085.14	-2.04182	0.15775	-12.9434	2.56114e-38	1.74948e-36	B-box zinc finger family protein
AT1G06475	38.6934	2.03308	0.499593	4.06948	4.71183e-05	0.000258291	unknown protein; Has 35333 Blast hits to 34131 proteins in 2444 species: Archae - 798; Bacteria - 22429; Metazoa - 974; Fungi - 991; Plants - 531; Viruses - 0; Other Eukaryotes - 9610 (source: NCBI BLink).
AT1G07010	536.089	-2.90034	0.193088	-15.0208	5.36249e-51	6.49632e-49	Calcineurin-like metallo-phosphoesterase superfamily protein
AT1G07135	1177.45	2.12068	0.216372	9.8011	1.11367e-22	3.51866e-21	glycine-rich protein
AT1G07400	57.6171	2.24094	0.444916	5.03678	4.73435e-07	3.56491e-06	HSP20-like chaperones superfamily protein
AT1G07430	556.621	2.89476	0.223513	12.9512	2.31365e-38	1.58535e-36	highly ABA-induced PP2C gene 2
AT1G07450	24.2862	-2.10188	0.571849	-3.67558	0.000237308	0.00112143	NAD(P)-binding Rossmann-fold superfamily protein
AT1G07720	1743.71	2.67245	0.155791	17.154	5.86238e-66	1.29843e-63	3-ketoacyl-CoA synthase 3
AT1G07900	69.8407	3.13574	0.430991	7.27566	3.44727e-13	5.23464e-12	LOB domain-containing protein 1
AT1G07985	264.761	3.34579	0.267542	12.5057	6.95252e-36	4.28224e-34	Expressed protein
AT1G08090	26.1737	-3.67395	0.618054	-5.94439	2.77497e-09	2.82135e-08	nitrate transporter 2:1
AT1G08115	193.3	-2.01779	0.256591	-7.86383	3.7255e-15	6.74001e-14	snRNA
AT1G08500	163.359	2.08406	0.278181	7.49176	6.79575e-14	1.10133e-12	early nodulin-like protein 18
AT1G08630	138.161	5.29746	0.480875	11.0163	3.18883e-28	1.33693e-26	threonine aldolase 1
AT1G08650	313.827	-2.09192	0.256316	-8.16152	3.30835e-16	6.54123e-15	phosphoenolpyruvate carboxylase kinase 1
AT1G08890	1068.05	2.6739	0.179443	14.9011	3.24072e-50	3.82039e-48	Major facilitator superfamily protein
AT1G09240	49.7445	-2.81319	0.518266	-5.42808	5.69629e-08	4.86759e-07	nicotianamine synthase 3
AT1G09530	1146.37	2.0923	0.170499	12.2716	1.28655e-34	7.38908e-33	phytochrome interacting factor 3
AT1G09950	19.2055	2.68281	0.667661	4.01822	5.86387e-05	0.000315294	RESPONSE TO ABA AND SALT 1
AT1G09970	2839.81	2.01439	0.151776	13.2721	3.36046e-40	2.58543e-38	Leucine-rich receptor-like protein kinase family protein
AT1G10070	112.331	2.90575	0.373948	7.77046	7.82016e-15	1.37951e-13	branched-chain amino acid transaminase 2
AT1G10140	216.082	2.38616	0.308851	7.72593	1.11043e-14	1.93856e-13	Uncharacterised conserved protein UCP031279
AT1G10170	1500.51	2.03885	0.170334	11.9697	5.12168e-33	2.71921e-31	NF-X-like 1
AT1G10360	349.757	-2.03894	0.209627	-9.72648	2.32504e-22	7.20074e-21	glutathione S-transferase TAU 18
AT1G10560	131.016	2.37408	0.311275	7.62697	2.40344e-14	4.0601e-13	plant U-box 18
AT1G10585	350.137	3.82389	0.686135	5.57309	2.5026e-08	2.23978e-07	basic helix-loop-helix (bHLH) DNA-binding superfamily protein
AT1G10640	275.703	-3.21063	0.259751	-12.3604	4.27899e-35	2.54269e-33	Pectin lyase-like superfamily protein
AT1G10657	167.35	-3.91415	0.318179	-12.3017	8.86446e-35	5.16944e-33	Plant protein 1589 of unknown function
AT1G10960	1337.74	-2.12399	0.233705	-9.08833	1.00576e-19	2.60677e-18	ferredoxin 1
AT1G11210	973.879	2.63477	0.175473	15.0152	5.83416e-51	7.02888e-49	Protein of unknown function (DUF761)
AT1G11540	15.7708	-2.55717	0.682881	-3.74468	0.000180624	0.000879926	Sulfite exporter TauE/SafE family protein
AT1G12040	57.122	-2.42002	0.407539	-5.93814	2.88281e-09	2.91969e-08	leucine-rich repeat/extensin 1
AT1G12320	56.4977	-2.32502	0.41697	-5.57598	2.46145e-08	2.20836e-07	Protein of unknown function (DUF1442)
AT1G12420	423.551	2.64825	0.222743	11.8892	1.34629e-32	6.9459e-31	ACT domain repeat 8
AT1G12610	4.94548	2.23407	0.842468	2.65182	0.00800599	0.0255565	Integrase-type DNA-binding superfamily protein
AT1G12805	37.9867	4.96822	0.7382	6.73018	1.69452e-11	2.19079e-10	nucleotide binding
AT1G12900	10997.6	-2.07647	0.164991	-12.5853	2.54231e-36	1.59272e-34	glyceraldehyde 3-phosphate dehydrogenase A subunit 2
AT1G13430	13.1204	-2.14943	0.689471	-3.11751	0.00182388	0.00699898	sulfotransferase 4C
AT1G13520	100.767	2.48152	0.352796	7.03386	2.00891e-12	2.8419e-11	Protein of unknown function (DUF1262)
AT1G13540	16.5339	-2.4819	0.664228	-3.73652	0.000186586	0.00090495	Protein of unknown function (DUF1262)
AT1G13650	314.428	-6.73146	0.401754	-16.7552	5.18809e-63	1.05333e-60	BEST Arabidopsis thaliana protein match is: 18S pre-ribosomal assembly protein gar2-related (TAIR:AT2G03810.4); Has 3688 Blast hits to 1629 proteins in 255 species: Archae - 22; Bacteria - 222; Metazoa - 684; Fungi - 292; Plants - 62; Viruses - 14; Other Eukaryotes - 2392 (source: NCBI BLink).
AT1G13740	323.281	2.17635	0.228236	9.53551	1.49151e-21	4.38985e-20	ABI five binding protein 2
AT1G14250	348.59	-3.12231	0.237788	-13.1307	2.19734e-39	1.59014e-37	GDA1/CD39 nucleoside phosphatase family protein
AT1G14290	951.722	2.20986	0.168678	13.1011	3.24489e-39	2.32519e-37	sphingoid base hydroxylase 2
AT1G14345	512.546	-3.44051	0.210007	-16.3828	2.53682e-60	4.52235e-58	NAD(P)-linked oxidoreductase superfamily protein
AT1G14430	26.0338	-2.09277	0.54358	-3.84998	0.000118129	0.000598478	glyoxal oxidase-related protein
AT1G14520	325.005	3.36376	0.24957	13.4782	2.10076e-41	1.71878e-39	myo-inositol oxygenase 1
AT1G14530	211.505	2.23616	0.264152	8.46544	2.55183e-17	5.51814e-16	Protein of unknown function (DUF1084)
AT1G14700	345.32	-2.14752	0.217312	-9.88217	4.97446e-23	1.60169e-21	purple acid phosphatase 3
AT1G14730	205.81	2.51899	0.270836	9.30079	1.39404e-20	3.82566e-19	Cytochrome b561/ferric reductase transmembrane protein family
AT1G15010	172.509	3.94258	0.346204	11.388	4.7981e-30	2.19183e-28	unknown protein; BEST Arabidopsis thaliana protein match is: unknown protein (TAIR:AT2G01300.1); Has 71 Blast hits to 71 proteins in 13 species: Archae - 0; Bacteria - 2; Metazoa - 0; Fungi - 0; Plants - 69; Viruses - 0; Other Eukaryotes - 0 (source: NCBI BLink).
AT1G15125	289.701	2.00505	0.297997	6.72841	1.71523e-11	2.21625e-10	S-adenosyl-L-methionine-dependent methyltransferases superfamily protein
AT1G15150	6.40043	-2.6647	0.821402	-3.24409	0.00117827	0.00475887	MATE efflux family protein
AT1G15330	6.01858	2.17759	0.826988	2.63316	0.00845934	0.026793	Cystathionine beta-synthase (CBS) protein
AT1G15405	210.4	-2.62644	0.779474	-3.36951	0.000753031	0.00319005	other RNA
AT1G15415	20.3002	2.51087	0.658842	3.81104	0.000138383	0.000691822	The protein encoded by this gene was identified as a part of pollen proteome by mass spec analysis. It has weak homology to LEA (late embryo abundant) proteins. Encodes protein phosphatase 2A (PP2A) B'gamma subunit. Targeted to nucleus and cytosol.
AT1G15820	23882.4	-2.30716	0.617894	-3.73392	0.000188525	0.000912535	light harvesting complex photosystem II subunit 6
AT1G15825	86.8488	-2.22363	0.353737	-6.28611	3.25521e-10	3.7275e-09	hydroxyproline-rich glycoprotein family protein
AT1G15830	176.93	-2.57453	0.281242	-9.15416	5.47812e-20	1.44896e-18	unknown protein; Has 165982 Blast hits to 57214 proteins in 2459 species: Archae - 263; Bacteria - 44622; Metazoa - 55751; Fungi - 10656; Plants - 17613; Viruses - 2527; Other Eukaryotes - 34550 (source: NCBI BLink).
AT1G15980	1471.32	-2.39331	0.165885	-14.4275	3.47259e-47	3.62588e-45	NDH-dependent cyclic electron flow 1
AT1G16130	58.6719	2.48077	0.430423	5.76355	8.23638e-09	7.86582e-08	wall associated kinase-like 2
AT1G16410	1574	-2.67281	0.220169	-12.1399	6.49413e-34	3.61413e-32	cytochrome p450 79f1
AT1G16420	3.79386	-2.22803	0.841418	-2.64795	0.00809822	0.025802	metacaspase 8
AT1G16730	55.8447	-2.25254	0.415212	-5.42503	5.79436e-08	4.9437e-07	unknown protein 6
AT1G16850	739.739	3.93922	0.582941	6.7575	1.40394e-11	1.83131e-10	unknown protein; FUNCTIONS IN: molecular_function unknown; INVOLVED IN: response to salt stress; LOCATED IN: endomembrane system; EXPRESSED IN: leaf apex, leaf whorl, male gametophyte, flower, leaf; EXPRESSED DURING: LP.06 six leaves visible, LP.04 four leaves visible, LP.10 ten leaves visible, petal differentiation and expansion stage, LP.08 eight leaves visible; BEST Arabidopsis thaliana protei…
AT1G17170	553.13	2.14827	0.223364	9.6178	6.72567e-22	2.02019e-20	glutathione S-transferase TAU 24
AT1G17665	141.389	2.85579	0.317874	8.98403	2.61031e-19	6.58644e-18	unknown protein; FUNCTIONS IN: molecular_function unknown; INVOLVED IN: biological_process unknown; LOCATED IN: endomembrane system; EXPRESSED IN: 15 plant structures; EXPRESSED DURING: 11 growth stages; Has 149 Blast hits to 146 proteins in 39 species: Archae - 0; Bacteria - 4; Metazoa - 21; Fungi - 5; Plants - 30; Viruses - 0; Other Eukaryotes - 89 (source: NCBI BLink).
AT1G17744	4.69466	2.22377	0.842453	2.63964	0.00829936	0.026351	unknown protein; FUNCTIONS IN: molecular_function unknown; INVOLVED IN: biological_process unknown; LOCATED IN: cellular_component unknown; EXPRESSED IN: stem; Has 30201 Blast hits to 17322 proteins in 780 species: Archae - 12; Bacteria - 1396; Metazoa - 17338; Fungi - 3422; Plants - 5037; Viruses - 0; Other Eukaryotes - 2996 (source: NCBI BLink).
AT1G18330	221.359	-2.2026	0.243959	-9.02855	1.73967e-19	4.45107e-18	Homeodomain-like superfamily protein
AT1G18400	244.688	2.78596	0.256389	10.8661	1.67178e-27	6.82629e-26	BR enhanced expression 1
AT1G19020	370.727	2.12859	0.726139	2.93138	0.00337456	0.0120413	unknown protein; BEST Arabidopsis thaliana protein match is: unknown protein (TAIR:AT3G48180.1); Has 88 Blast hits to 88 proteins in 15 species: Archae - 0; Bacteria - 0; Metazoa - 0; Fungi - 0; Plants - 88; Viruses - 0; Other Eukaryotes - 0 (source: NCBI BLink).
AT1G19150	728.07	-2.35875	0.182343	-12.9358	2.82762e-38	1.92551e-36	photosystem I light harvesting complex gene 6
AT1G19180	1114.96	2.69655	0.204015	13.2174	6.95996e-40	5.15578e-38	jasmonate-zim-domain protein 1
AT1G19380	223.099	3.01081	0.288717	10.4283	1.84229e-25	6.75518e-24	Protein of unknown function (DUF1195)
AT1G19530	375.273	4.97508	0.302938	16.4228	1.31447e-60	2.40186e-58	unknown protein; FUNCTIONS IN: molecular_function unknown; INVOLVED IN: N-terminal protein myristoylation, anaerobic respiration; LOCATED IN: cellular_component unknown; EXPRESSED IN: leaf apex, inflorescence meristem, hypocotyl, root, flower; EXPRESSED DURING: petal differentiation and expansion stage; Has 47 Blast hits to 47 proteins in 13 species: Archae - 0; Bacteria - 0; Metazoa - 0; Fungi -…
AT1G19540	121.864	2.69287	0.329509	8.17236	3.0242e-16	5.99021e-15	NmrA-like negative transcriptional regulator family protein
AT1G19670	377.959	-3.3186	0.246661	-13.4541	2.91328e-41	2.3659e-39	chlorophyllase 1
AT1G19960	205.508	-4.22827	0.32911	-12.8476	8.87302e-38	5.91364e-36	BEST Arabidopsis thaliana protein match is: transmembrane receptors (TAIR:AT2G32140.1); Has 41 Blast hits to 41 proteins in 17 species: Archae - 0; Bacteria - 2; Metazoa - 23; Fungi - 0; Plants - 11; Viruses - 0; Other Eukaryotes - 5 (source: NCBI BLink).
AT1G20180	10.5419	2.0116	0.744956	2.70029	0.00692787	0.0225918	Protein of unknown function (DUF677)
AT1G20440	22371.9	3.50663	0.153728	22.8106	3.59695e-115	4.15107e-112	cold-regulated 47
AT1G20450	18698.1	3.62349	0.136293	26.5861	9.83263e-156	3.08e-152	Dehydrin family protein
AT1G20470	35.3755	-2.75199	0.510941	-5.38612	7.19932e-08	6.03669e-07	SAUR-like auxin-responsive protein family
AT1G20823	83.7833	-2.06796	0.381649	-5.41848	6.0108e-08	5.11443e-07	RING/U-box superfamily protein
AT1G21500	1365.07	-2.15518	0.677664	-3.18031	0.0014712	0.00579677	unknown protein; Has 29 Blast hits to 29 proteins in 12 species: Archae - 0; Bacteria - 0; Metazoa - 0; Fungi - 2; Plants - 27; Viruses - 0; Other Eukaryotes - 0 (source: NCBI BLink).
AT1G21529	3.78776	2.00538	0.84141	2.38336	0.0171556	0.048936	NONE
AT1G21790	357.726	2.00063	0.248651	8.04594	8.55882e-16	1.61645e-14	TRAM, LAG1 and CLN8 (TLC) lipid-sensing domain containing protein
AT1G21910	651.218	3.11289	0.197314	15.7763	4.53106e-56	6.8519e-54	Integrase-type DNA-binding superfamily protein
AT1G22190	2284.35	2.1273	0.154442	13.7741	3.64901e-43	3.15007e-41	Integrase-type DNA-binding superfamily protein
AT1G22400	366.766	3.4489	0.241312	14.2923	2.44559e-46	2.43748e-44	UDP-Glycosyltransferase superfamily protein
AT1G22470	126.502	2.11202	0.319352	6.61343	3.75503e-11	4.69689e-10	unknown protein; BEST Arabidopsis thaliana protein match is: unknown protein (TAIR:AT1G72240.1); Has 1693 Blast hits to 236 proteins in 54 species: Archae - 0; Bacteria - 8; Metazoa - 451; Fungi - 116; Plants - 94; Viruses - 2; Other Eukaryotes - 1022 (source: NCBI BLink).
AT1G22530	1247.87	2.6011	0.19215	13.5368	9.48641e-42	7.93925e-40	PATELLIN 2
AT1G22630	552.536	-2.28681	0.184817	-12.3734	3.6425e-35	2.17627e-33	unknown protein; LOCATED IN: chloroplast; EXPRESSED IN: 21 plant structures; EXPRESSED DURING: 13 growth stages; Has 87 Blast hits to 86 proteins in 34 species: Archae - 0; Bacteria - 13; Metazoa - 27; Fungi - 0; Plants - 40; Viruses - 0; Other Eukaryotes - 7 (source: NCBI BLink).
AT1G22740	423.261	2.73449	0.238407	11.4698	1.87046e-30	8.6893e-29	RAB GTPase homolog G3B
AT1G22890	248.055	2.47928	0.283956	8.7312	2.51987e-18	5.9221e-17	unknown protein; FUNCTIONS IN: molecular_function unknown; INVOLVED IN: biological_process unknown; LOCATED IN: endomembrane system; EXPRESSED IN: 19 plant structures; EXPRESSED DURING: 11 growth stages; Has 17 Blast hits to 17 proteins in 2 species: Archae - 0; Bacteria - 0; Metazoa - 0; Fungi - 0; Plants - 17; Viruses - 0; Other Eukaryotes - 0 (source: NCBI BLink).
AT1G23110	21.967	-2.98265	0.658344	-4.53053	5.88359e-06	3.80222e-05	unknown protein; FUNCTIONS IN: molecular_function unknown; LOCATED IN: chloroplast; BEST Arabidopsis thaliana protein match is: unknown protein (TAIR:AT1G70900.1); Has 59 Blast hits to 59 proteins in 15 species: Archae - 0; Bacteria - 0; Metazoa - 0; Fungi - 0; Plants - 59; Viruses - 0; Other Eukaryotes - 0 (source: NCBI BLink).
AT1G23200	178.098	2.41332	0.27897	8.65085	5.11183e-18	1.17615e-16	Plant invertase/pectin methylesterase inhibitor superfamily
AT1G23205	63.3257	-2.3595	0.41168	-5.73139	9.96102e-09	9.43071e-08	Plant invertase/pectin methylesterase inhibitor superfamily protein
AT1G23390	1654.83	-2.66091	0.172578	-15.4186	1.2273e-53	1.68194e-51	Kelch repeat-containing F-box family protein
AT1G23720	474.894	-2.11403	0.209475	-10.092	5.99134e-24	2.018e-22	Proline-rich extensin-like family protein
AT1G23740	1350.83	-3.13038	0.167045	-18.7397	2.3507e-78	7.57996e-76	Oxidoreductase, zinc-binding dehydrogenase family protein
AT1G23965	17.2505	2.56838	0.674822	3.80601	0.000141228	0.000705237	unknown protein; FUNCTIONS IN: molecular_function unknown; INVOLVED IN: biological_process unknown; LOCATED IN: cellular_component unknown; BEST Arabidopsis thaliana protein match is: unknown protein (TAIR:AT1G70270.1); Has 30 Blast hits to 30 proteins in 8 species: Archae - 0; Bacteria - 0; Metazoa - 0; Fungi - 0; Plants - 30; Viruses - 0; Other Eukaryotes - 0 (source: NCBI BLink).
AT1G24130	34.4877	2.38114	0.529991	4.4928	7.02937e-06	4.47411e-05	Transducin/WD40 repeat-like superfamily protein
AT1G24148	157.204	-2.09232	0.288395	-7.25506	4.01482e-13	6.06288e-12	unknown protein; FUNCTIONS IN: molecular_function unknown; INVOLVED IN: biological_process unknown; LOCATED IN: cellular_component unknown; BEST Arabidopsis thaliana protein match is: unknown protein (TAIR:AT1G24147.1).
AT1G24580	128.483	2.15256	0.344963	6.23997	4.3765e-10	4.91617e-09	RING/U-box superfamily protein
AT1G24600	89.5608	3.19237	0.413541	7.7196	1.16696e-14	2.03079e-13	unknown protein; BEST Arabidopsis thaliana protein match is: unknown protein (TAIR:AT1G67920.1); Has 18 Blast hits to 18 proteins in 5 species: Archae - 0; Bacteria - 0; Metazoa - 0; Fungi - 0; Plants - 18; Viruses - 0; Other Eukaryotes - 0 (source: NCBI BLink).
AT1G25440	2666.87	-2.59581	0.178736	-14.5231	8.65021e-48	9.25235e-46	B-box type zinc finger protein with CCT domain
AT1G26270	1686.7	2.45977	0.172115	14.2914	2.47426e-46	2.45489e-44	Phosphatidylinositol 3- and 4-kinase family protein
AT1G26761	285.684	-3.3146	0.245336	-13.5104	1.35723e-41	1.12302e-39	Arabinanase/levansucrase/invertase
AT1G27120	252.462	-2.11597	0.234998	-9.00419	2.17264e-19	5.53304e-18	Galactosyltransferase family protein
AT1G27360	80.4528	-2.23897	0.356868	-6.27393	3.52039e-10	4.00787e-09	squamosa promoter-like 11
AT1G27461	13.9494	3.75873	0.790946	4.75219	2.01229e-06	1.39059e-05	unknown protein; Has 30201 Blast hits to 17322 proteins in 780 species: Archae - 12; Bacteria - 1396; Metazoa - 17338; Fungi - 3422; Plants - 5037; Viruses - 0; Other Eukaryotes - 2996 (source: NCBI BLink).
AT1G28290	1113.58	-2.35935	0.173191	-13.6228	2.92944e-42	2.47053e-40	arabinogalactan protein 31
AT1G28330	3156.51	3.49007	0.204128	17.0974	1.55165e-65	3.30321e-63	dormancy-associated protein-like 1
AT1G28360	9.24928	2.39088	0.779927	3.06552	0.00217292	0.00818792	ERF domain protein 12
AT1G29290	41.7677	2.1922	0.484023	4.52912	5.92309e-06	3.82663e-05	unknown protein; FUNCTIONS IN: molecular_function unknown; INVOLVED IN: biological_process unknown; LOCATED IN: endomembrane system; Has 18 Blast hits to 18 proteins in 5 species: Archae - 0; Bacteria - 0; Metazoa - 0; Fungi - 0; Plants - 18; Viruses - 0; Other Eukaryotes - 0 (source: NCBI BLink).
AT1G29330	348.169	2.28938	0.224252	10.2089	1.80822e-24	6.2835e-23	ER lumen protein retaining receptor family protein
AT1G29357	231.647	2.0924	0.245495	8.52318	1.55226e-17	3.42075e-16	other RNA
AT1G29640	139.511	2.38974	0.322911	7.40061	1.35561e-13	2.13538e-12	Protein of unknown function, DUF584
AT1G29920	28174.6	-2.80125	0.492736	-5.68509	1.30746e-08	1.21684e-07	chlorophyll A/B-binding protein 2
AT1G30040	82.8337	2.18002	0.406229	5.36648	8.02886e-08	6.68624e-07	gibberellin 2-oxidase
AT1G30510	1499.1	-2.32005	0.166106	-13.9672	2.47056e-44	2.2478e-42	root FNR 2
AT1G30520	217.546	-2.28715	0.256704	-8.90966	5.11885e-19	1.26255e-17	acyl-activating enzyme 14
AT1G30530	459.402	-2.30706	0.228117	-10.1135	4.81333e-24	1.63631e-22	UDP-glucosyl transferase 78D1
AT1G30700	670.127	2.55202	0.189095	13.4959	1.65222e-41	1.35686e-39	FAD-binding Berberine family protein
AT1G30720	94.7687	2.02082	0.345038	5.85681	4.71838e-09	4.64154e-08	FAD-binding Berberine family protein
AT1G30760	47.9658	-2.27593	0.432092	-5.26724	1.38492e-07	1.11849e-06	FAD-binding Berberine family protein
AT1G30840	61.6976	-2.52141	0.403933	-6.24214	4.31627e-10	4.85099e-09	purine permease 4
AT1G31320	46.8489	-2.81197	0.463643	-6.06495	1.31996e-09	1.39215e-08	LOB domain-containing protein 4
AT1G31580	1158.74	-2.49501	0.177944	-14.0213	1.15471e-44	1.06833e-42	ECS1
AT1G31690	236.027	-3.60679	0.260377	-13.8522	1.23375e-43	1.07779e-41	Copper amine oxidase family protein
AT1G31710	202.782	-2.16548	0.25284	-8.5646	1.08452e-17	2.42161e-16	Copper amine oxidase family protein
AT1G32170	335.601	2.49769	0.224612	11.12	1.00252e-28	4.28502e-27	xyloglucan endotransglucosylase/hydrolase 30
AT1G32350	20.0921	2.17843	0.640927	3.39887	0.000676642	0.00289102	alternative oxidase 1D
AT1G32520	185.344	-2.50808	0.277403	-9.04131	1.54811e-19	3.97487e-18	unknown protein; FUNCTIONS IN: molecular_function unknown; INVOLVED IN: biological_process unknown; LOCATED IN: chloroplast; EXPRESSED IN: 24 plant structures; EXPRESSED DURING: 15 growth stages; Has 143 Blast hits to 142 proteins in 34 species: Archae - 0; Bacteria - 0; Metazoa - 39; Fungi - 0; Plants - 56; Viruses - 0; Other Eukaryotes - 48 (source: NCBI BLink).
AT1G32560	14.5974	2.14367	0.695545	3.08201	0.00205611	0.00779869	Late embryogenesis abundant protein, group 1 protein
AT1G32780	46.5162	-2.42697	0.443831	-5.46824	4.54532e-08	3.92074e-07	GroES-like zinc-binding dehydrogenase family protein
AT1G32870	855.453	3.18473	0.182804	17.4216	5.66076e-68	1.32046e-65	NAC domain protein 13
AT1G32880	10.0857	2.23805	0.759157	2.94807	0.00319765	0.0114961	ARM repeat superfamily protein
AT1G32950	16.9017	2.54701	0.701378	3.63144	0.000281845	0.0013085	Subtilase family protein
AT1G33050	1294.28	2.05413	0.159947	12.8426	9.4696e-38	6.27311e-36	unknown protein; FUNCTIONS IN: molecular_function unknown; INVOLVED IN: biological_process unknown; LOCATED IN: cellular_component unknown; EXPRESSED IN: 25 plant structures; EXPRESSED DURING: 15 growth stages; BEST Arabidopsis thaliana protein match is: unknown protein (TAIR:AT4G10470.1); Has 531 Blast hits to 229 proteins in 83 species: Archae - 0; Bacteria - 197; Metazoa - 59; Fungi - 50; Plan…
AT1G33055	933.847	5.90865	0.262107	22.5429	1.57632e-112	1.44016e-109	unknown protein; FUNCTIONS IN: molecular_function unknown; INVOLVED IN: anaerobic respiration; LOCATED IN: endomembrane system; EXPRESSED IN: 13 plant structures; EXPRESSED DURING: 6 growth stages; Has 20 Blast hits to 20 proteins in 8 species: Archae - 0; Bacteria - 0; Metazoa - 0; Fungi - 0; Plants - 20; Viruses - 0; Other Eukaryotes - 0 (source: NCBI BLink).
AT1G33340	13.4561	-2.63564	0.698769	-3.77184	0.000162047	0.000797937	ENTH/ANTH/VHS superfamily protein
AT1G33760	23.077	3.15338	0.671605	4.69528	2.66238e-06	1.80467e-05	Integrase-type DNA-binding superfamily protein
AT1G33790	119.489	2.28292	0.325905	7.00487	2.47223e-12	3.44969e-11	jacalin lectin family protein
AT1G33840	4.63298	-2.15569	0.838722	-2.57021	0.0101637	0.0313181	Protein of unknown function (DUF567)
AT1G33930	39.2693	-2.59995	0.479257	-5.42495	5.79717e-08	4.94417e-07	P-loop containing nucleoside triphosphate hydrolases superfamily protein
AT1G34040	58.0478	-2.92792	0.433069	-6.76086	1.37179e-11	1.79363e-10	Pyridoxal phosphate (PLP)-dependent transferases superfamily protein
AT1G35140	686.555	4.90005	0.558788	8.76907	1.80149e-18	4.28896e-17	Phosphate-responsive 1 family protein
AT1G35310	24.9431	-2.31634	0.565627	-4.09517	4.21852e-05	0.000233526	MLP-like protein 168
AT1G42990	982.196	2.20968	0.198784	11.1159	1.04934e-28	4.47645e-27	basic region/leucine zipper motif 60
AT1G43160	274.71	5.82588	0.411572	14.1552	1.73453e-45	1.67547e-43	related to AP2 6
AT1G43800	315.733	3.09745	0.813527	3.80744	0.000140413	0.000701488	Plant stearoyl-acyl-carrier-protein desaturase family protein
AT1G44000	827.148	-2.79322	0.192326	-14.5234	8.61692e-48	9.25235e-46	unknown protein; BEST Arabidopsis thaliana protein match is: unknown protein (TAIR:AT4G11911.1); Has 216 Blast hits to 212 proteins in 76 species: Archae - 0; Bacteria - 96; Metazoa - 0; Fungi - 0; Plants - 118; Viruses - 0; Other Eukaryotes - 2 (source: NCBI BLink).
AT1G44050	6.98955	-2.17197	0.808383	-2.6868	0.00721394	0.0233821	Cysteine/Histidine-rich C1 domain family protein
AT1G44090	4.08675	2.06732	0.841988	2.45528	0.0140775	0.0413	gibberellin 20-oxidase 5
AT1G44446	2658.69	-2.47446	0.155699	-15.8926	7.13433e-57	1.10946e-54	Pheophorbide a oxygenase family protein with Rieske [2Fe-2S] domain
AT1G44830	33.4484	2.57034	0.547157	4.69764	2.63191e-06	1.78558e-05	Integrase-type DNA-binding superfamily protein
AT1G45010	165.655	-2.00939	0.263683	-7.62046	2.52771e-14	4.25691e-13	TRAM, LAG1 and CLN8 (TLC) lipid-sensing domain containing protein
AT1G45191	162.766	-2.50112	0.282343	-8.85844	8.11423e-19	1.98351e-17	Glycosyl hydrolase superfamily protein
AT1G45201	2695.87	-2.17493	0.150525	-14.449	2.54517e-47	2.67024e-45	triacylglycerol lipase-like 1
AT1G45616	39.9458	2.5028	0.50367	4.96911	6.72597e-07	4.9774e-06	receptor like protein 6
AT1G47610	6.2694	2.21673	0.826002	2.68368	0.00728166	0.0235842	Transducin/WD40 repeat-like superfamily protein
AT1G47960	836.014	2.43868	0.175619	13.8862	7.68025e-44	6.81954e-42	cell wall / vacuolar inhibitor of fructosidase 1
AT1G48000	36.2865	2.07484	0.498921	4.15865	3.2013e-05	0.000181852	myb domain protein 112
AT1G48330	161.477	-2.36322	0.271953	-8.68979	3.63122e-18	8.46141e-17	unknown protein; BEST Arabidopsis thaliana protein match is: unknown protein (TAIR:AT3G17580.1); Has 40 Blast hits to 40 proteins in 11 species: Archae - 0; Bacteria - 0; Metazoa - 0; Fungi - 0; Plants - 40; Viruses - 0; Other Eukaryotes - 0 (source: NCBI BLink).
AT1G48670	10.6826	-2.25893	0.738159	-3.06023	0.00221169	0.00831402	auxin-responsive GH3 family protein
AT1G49450	973.6	4.63138	0.211873	21.8592	6.35296e-106	4.22125e-103	Transducin/WD40 repeat-like superfamily protein
AT1G49860	406.945	-2.94697	0.208273	-14.1495	1.88023e-45	1.80824e-43	glutathione S-transferase (class phi) 14
AT1G49900	25.1259	3.09915	0.637216	4.86358	1.15281e-06	8.24723e-06	C2H2 type zinc finger transcription factor family
AT1G50040	99.3123	3.45398	0.439173	7.86472	3.69918e-15	6.70347e-14	Protein of unknown function (DUF1005)
AT1G50960	6.91944	2.78065	0.832419	3.34044	0.000836451	0.00350417	gibberellin 2-oxidase 7
AT1G51090	304.023	2.36498	0.232832	10.1575	3.06995e-24	1.05179e-22	Heavy metal transport/detoxification superfamily protein
AT1G51620	27.0915	2.60721	0.595396	4.37895	1.19252e-05	7.28366e-05	Protein kinase superfamily protein
AT1G51760	955.127	2.14494	0.169739	12.6367	1.32492e-36	8.32419e-35	peptidase M20/M25/M40 family protein
AT1G51805	867.523	-2.0577	0.171628	-11.9893	4.04225e-33	2.15132e-31	Leucine-rich repeat protein kinase family protein
AT1G51850	132.394	-3.1408	0.319383	-9.83397	8.03837e-23	2.55076e-21	Leucine-rich repeat protein kinase family protein
AT1G51870	19.0665	-2.03666	0.605755	-3.36218	0.000773287	0.00326514	protein kinase family protein
AT1G52560	102.67	2.99931	0.377382	7.94767	1.9005e-15	3.50188e-14	HSP20-like chaperones superfamily protein
AT1G52690	1641.36	8.40175	0.386372	21.7452	7.66789e-105	4.94512e-102	Late embryogenesis abundant protein (LEA) family protein
AT1G52800	24.3144	-3.02616	0.594229	-5.09258	3.53222e-07	2.71187e-06	2-oxoglutarate (2OG) and Fe(II)-dependent oxygenase superfamily protein
AT1G52827	167.672	2.42692	0.317312	7.64836	2.03559e-14	3.46271e-13	cadmium tolerance 1
AT1G52890	595.955	5.28022	0.27109	19.4778	1.69493e-84	6.88234e-82	NAC domain containing protein 19
AT1G53100	67.6123	2.12359	0.400927	5.29671	1.1791e-07	9.59693e-07	Core-2/I-branching beta-1,6-N-acetylglucosaminyltransferase family protein
AT1G53470	281.7	2.42031	0.254449	9.51197	1.87091e-21	5.46978e-20	mechanosensitive channel of small conductance-like 4
AT1G53540	48.2798	2.01324	0.444802	4.52614	6.0072e-06	3.8707e-05	HSP20-like chaperones superfamily protein
AT1G53625	142.232	2.65419	0.309422	8.57791	9.6616e-18	2.17282e-16	unknown protein; Has 29996 Blast hits to 6987 proteins in 655 species: Archae - 23; Bacteria - 6686; Metazoa - 10521; Fungi - 1178; Plants - 7439; Viruses - 681; Other Eukaryotes - 3468 (source: NCBI BLink).
AT1G54000	182.553	-2.80033	0.290794	-9.62994	5.97636e-22	1.80005e-20	GDSL-like Lipase/Acylhydrolase superfamily protein
AT1G54095	16.1686	2.21117	0.675968	3.27112	0.00107122	0.00437999	Protein of unknown function (DUF1677)
AT1G54100	4969.8	2.90808	0.159305	18.2548	1.89619e-74	5.77469e-72	aldehyde dehydrogenase 7B4
AT1G54820	517.631	-3.20398	0.204121	-15.6965	1.59915e-55	2.35332e-53	Protein kinase superfamily protein
AT1G55790	11.3632	2.06753	0.739683	2.79516	0.00518737	0.0175341	Domain of unknown function (DUF2431)
AT1G56060	10.6141	2.00618	0.748531	2.68015	0.00735893	0.0238028	unknown protein; BEST Arabidopsis thaliana protein match is: unknown protein (TAIR:AT2G32210.1); Has 180 Blast hits to 180 proteins in 22 species: Archae - 0; Bacteria - 0; Metazoa - 0; Fungi - 10; Plants - 170; Viruses - 0; Other Eukaryotes - 0 (source: NCBI BLink).
AT1G56650	95.202	-3.25792	0.359571	-9.06059	1.29747e-19	3.33916e-18	production of anthocyanin pigment 1
AT1G56670	43.2927	-2.54557	0.45984	-5.53577	3.09868e-08	2.7342e-07	GDSL-like Lipase/Acylhydrolase superfamily protein
AT1G57590	50.0431	-3.54175	0.493299	-7.17972	6.98526e-13	1.03073e-11	Pectinacetylesterase family protein
AT1G57630	16.6267	2.7147	0.690771	3.92996	8.49607e-05	0.000444084	Toll-Interleukin-Resistance (TIR) domain family protein
AT1G59660	335.429	2.37858	0.232777	10.2183	1.64237e-24	5.72532e-23	Nucleoporin autopeptidase
AT1G59860	52.4335	2.28273	0.442366	5.16028	2.4658e-07	1.93664e-06	HSP20-like chaperones superfamily protein
AT1G60140	2421.52	2.51097	0.162609	15.4418	8.56762e-54	1.189e-51	trehalose phosphate synthase
AT1G60190	1061.92	3.15238	0.180046	17.5087	1.22906e-68	2.9293e-66	ARM repeat superfamily protein
AT1G60470	272.901	3.7577	0.299785	12.5347	4.8229e-36	3.00431e-34	galactinol synthase 4
AT1G60590	227.986	-4.94312	0.332319	-14.8746	4.8182e-50	5.64966e-48	Pectin lyase-like superfamily protein
AT1G60750	55.9215	2.96624	0.502865	5.89869	3.6641e-09	3.6787e-08	NAD(P)-linked oxidoreductase superfamily protein
AT1G61300	225.896	-2.28749	0.240683	-9.50417	2.01641e-21	5.8717e-20	LRR and NB-ARC domains-containing disease resistance protein
AT1G61340	250.796	2.75984	0.260038	10.6132	2.58676e-26	9.76248e-25	F-box family protein
AT1G61480	23.0612	-3.18073	0.619635	-5.13324	2.84801e-07	2.21999e-06	S-locus lectin protein kinase family protein
AT1G61890	898.954	2.14429	0.194283	11.037	2.53485e-28	1.06683e-26	MATE efflux family protein
AT1G61930	23.5193	-2.09464	0.58088	-3.60598	0.000310982	0.00143134	Protein of unknown function, DUF584
AT1G62045	123.385	2.41671	0.3227	7.48902	6.93887e-14	1.12204e-12	BEST Arabidopsis thaliana protein match is: ankyrin repeat family protein (TAIR:AT1G11740.1); Has 26 Blast hits to 26 proteins in 7 species: Archae - 0; Bacteria - 0; Metazoa - 0; Fungi - 0; Plants - 26; Viruses - 0; Other Eukaryotes - 0 (source: NCBI BLink).
AT1G62280	17.6579	-2.6375	0.6439	-4.09614	4.20104e-05	0.000232734	SLAC1 homologue 1
AT1G62420	63.0423	2.25644	0.442717	5.09679	3.45467e-07	2.65605e-06	Protein of unknown function (DUF506)
AT1G62570	1605.04	3.23726	0.163584	19.7896	3.65797e-87	1.67101e-84	flavin-monooxygenase glucosinolate S-oxygenase 4
AT1G62630	199.7	-2.6199	0.25842	-10.1381	3.74153e-24	1.27789e-22	Disease resistance protein (CC-NBS-LRR class) family
AT1G63090	768.42	2.21939	0.218332	10.1652	2.83498e-24	9.75864e-23	phloem protein 2-A11
AT1G63650	45.5117	-2.20853	0.451551	-4.89098	1.00336e-06	7.24423e-06	basic helix-loop-helix (bHLH) DNA-binding superfamily protein
AT1G63710	37.0153	-2.12599	0.483736	-4.39494	1.10803e-05	6.80936e-05	cytochrome P450, family 86, subfamily A, polypeptide 7
AT1G63860	307.851	2.49781	0.241136	10.3585	3.82741e-25	1.38717e-23	Disease resistance protein (TIR-NBS-LRR class) family
AT1G64170	101.772	-2.98766	0.34146	-8.74966	2.13994e-18	5.0563e-17	cation/H+ exchanger 16
AT1G64220	31.4685	2.04183	0.537321	3.80001	0.000144689	0.000720391	translocase of outer membrane 7 kDa subunit 2
AT1G64340	7.32471	2.86624	0.829572	3.45509	0.000550115	0.00239523	unknown protein; BEST Arabidopsis thaliana protein match is: unknown protein (TAIR:AT5G41810.1); Has 30201 Blast hits to 17322 proteins in 780 species: Archae - 12; Bacteria - 1396; Metazoa - 17338; Fungi - 3422; Plants - 5037; Viruses - 0; Other Eukaryotes - 2996 (source: NCBI BLink).
AT1G64380	78.965	2.01403	0.386647	5.20896	1.89898e-07	1.50702e-06	Integrase-type DNA-binding superfamily protein
AT1G64390	1228.17	-3.81916	0.167943	-22.7408	1.7679e-114	1.84594e-111	glycosyl hydrolase 9C2
AT1G64400	215.288	-2.33366	0.260585	-8.95549	3.38226e-19	8.46607e-18	AMP-dependent synthetase and ligase family protein
AT1G64405	59.1296	-3.31242	0.449139	-7.37504	1.6429e-13	2.56763e-12	unknown protein; Has 13 Blast hits to 13 proteins in 7 species: Archae - 0; Bacteria - 0; Metazoa - 0; Fungi - 0; Plants - 13; Viruses - 0; Other Eukaryotes - 0 (source: NCBI BLink).
AT1G64500	300.064	-4.54075	0.284014	-15.9878	1.55538e-57	2.47136e-55	Glutaredoxin family protein
AT1G64780	304.135	-2.06099	0.222048	-9.28175	1.66718e-20	4.54114e-19	ammonium transporter 1;2
AT1G64860	1360.59	-2.12417	0.161888	-13.1212	2.48849e-39	1.7949e-37	sigma factor A
AT1G64970	274.79	-2.11807	0.232703	-9.10205	8.86399e-20	2.30776e-18	gamma-tocopherol methyltransferase
AT1G65060	104.982	-2.89484	0.333611	-8.6773	4.05271e-18	9.38371e-17	4-coumarate:CoA ligase 3
AT1G65230	625.231	-2.27773	0.188473	-12.0852	1.26467e-33	6.98479e-32	Uncharacterized conserved protein (DUF2358)
AT1G65330	39.4155	2.30002	0.493613	4.65957	3.16874e-06	2.1222e-05	MADS-box transcription factor family protein
AT1G65484	4.80257	-2.23746	0.836482	-2.67485	0.00747622	0.0241395	unknown protein; FUNCTIONS IN: molecular_function unknown; INVOLVED IN: biological_process unknown; LOCATED IN: endomembrane system; Has 30201 Blast hits to 17322 proteins in 780 species: Archae - 12; Bacteria - 1396; Metazoa - 17338; Fungi - 3422; Plants - 5037; Viruses - 0; Other Eukaryotes - 2996 (source: NCBI BLink).
AT1G65690	447.246	2.2896	0.216066	10.5967	3.08567e-26	1.15855e-24	Late embryogenesis abundant (LEA) hydroxyproline-rich glycoprotein family
AT1G65860	192.634	-2.21536	0.254988	-8.68811	3.68513e-18	8.5779e-17	flavin-monooxygenase glucosinolate S-oxygenase 1
AT1G65870	15.8904	-2.46569	0.658787	-3.74276	0.000182007	0.000885484	Disease resistance-responsive (dirigent-like protein) family protein
AT1G65890	37.9017	-2.93115	0.504714	-5.80756	6.33916e-09	6.1341e-08	acyl activating enzyme 12
AT1G66130	216.75	-2.44869	0.248681	-9.8467	7.08282e-23	2.26723e-21	NAD(P)-binding Rossmann-fold superfamily protein
AT1G66200	5894.41	-2.11431	0.137032	-15.4293	1.03938e-53	1.43336e-51	glutamine synthase clone F11
AT1G66540	36.9636	-2.54549	0.49324	-5.16075	2.45959e-07	1.93302e-06	Cytochrome P450 superfamily protein
AT1G66800	25.6098	-2.76547	0.575115	-4.80855	1.52029e-06	1.07153e-05	NAD(P)-binding Rossmann-fold superfamily protein
AT1G67100	5.12403	2.29973	0.842187	2.73067	0.00632061	0.0208597	LOB domain-containing protein 40
AT1G67110	9.18636	-2.18065	0.759898	-2.86967	0.00410903	0.0142923	cytochrome P450, family 735, subfamily A, polypeptide 2
AT1G67265	90.8137	3.09886	0.405953	7.63354	2.28402e-14	3.86732e-13	ROTUNDIFOLIA like 21
AT1G67740	10074.1	-2.21188	0.389304	-5.68163	1.33418e-08	1.24013e-07	photosystem II BY
AT1G67750	276.95	-3.12889	0.245722	-12.7335	3.85313e-37	2.47764e-35	Pectate lyase family protein
AT1G67760	8.56066	-2.03018	0.788103	-2.57603	0.00999422	0.0308522	TCP-1/cpn60 chaperonin family protein
AT1G67856	10.3598	2.29274	0.765485	2.99514	0.00274316	0.0100534	RING/U-box superfamily protein
AT1G68050	614.608	2.22182	0.190123	11.6862	1.49975e-31	7.30779e-30	flavin-binding, kelch repeat, f box 1
AT1G68410	698.428	2.10766	0.181949	11.5838	4.98062e-31	2.3793e-29	Protein phosphatase 2C family protein
AT1G68440	910.359	2.36171	0.175784	13.4353	3.75487e-41	2.99393e-39	unknown protein; BEST Arabidopsis thaliana protein match is: unknown protein (TAIR:AT1G25400.2); Has 86 Blast hits to 86 proteins in 29 species: Archae - 0; Bacteria - 6; Metazoa - 27; Fungi - 11; Plants - 24; Viruses - 0; Other Eukaryotes - 18 (source: NCBI BLink).
AT1G68460	5.18213	2.39946	0.840909	2.85342	0.00432517	0.0149516	isopentenyltransferase 1
AT1G68500	147.083	2.46928	0.394192	6.26416	3.74845e-10	4.25426e-09	unknown protein; BEST Arabidopsis thaliana protein match is: unknown protein (TAIR:AT1G25422.1); Has 16 Blast hits to 16 proteins in 6 species: Archae - 0; Bacteria - 0; Metazoa - 0; Fungi - 0; Plants - 16; Viruses - 0; Other Eukaryotes - 0 (source: NCBI BLink).
AT1G68600	229.286	-2.49192	0.251509	-9.90786	3.84805e-23	1.25002e-21	Aluminium activated malate transporter family protein
AT1G68620	93.7284	2.10589	0.362208	5.81403	6.09869e-09	5.91708e-08	alpha/beta-Hydrolases superfamily protein
AT1G68735	6.17304	2.2161	0.82528	2.68527	0.00724703	0.0234824	Encodes a defensin-like (DEFL) family protein.
AT1G68765	34.1833	2.60029	0.536543	4.84637	1.25739e-06	8.95152e-06	Putative membrane lipoprotein
AT1G68830	1033.29	-2.0524	0.163824	-12.5281	5.2424e-36	3.25638e-34	STT7 homolog STN7
AT1G69140	10.8369	-3.13114	0.77045	-4.06405	4.82292e-05	0.000263721	pseudogene, hypothetical protein
AT1G69160	583.441	-2.66745	0.192094	-13.8862	7.68198e-44	6.81954e-42	unknown protein; BEST Arabidopsis thaliana protein match is: unknown protein (TAIR:AT3G13980.1); Has 173 Blast hits to 172 proteins in 54 species: Archae - 0; Bacteria - 0; Metazoa - 25; Fungi - 33; Plants - 84; Viruses - 2; Other Eukaryotes - 29 (source: NCBI BLink).
AT1G69260	1193.87	3.93022	0.203601	19.3035	5.01729e-83	1.93007e-80	ABI five binding protein
AT1G69430	45.6848	2.17011	0.460623	4.71126	2.46191e-06	1.67855e-05	unknown protein; BEST Arabidopsis thaliana protein match is: unknown protein (TAIR:AT1G26650.1); Has 216 Blast hits to 215 proteins in 17 species: Archae - 0; Bacteria - 0; Metazoa - 0; Fungi - 0; Plants - 216; Viruses - 0; Other Eukaryotes - 0 (source: NCBI BLink).
AT1G69480	191.699	2.74083	0.293047	9.35286	8.53131e-21	2.37092e-19	EXS (ERD1/XPR1/SYG1) family protein
AT1G69523	134.665	-2.28731	0.293798	-7.78534	6.95276e-15	1.2344e-13	S-adenosyl-L-methionine-dependent methyltransferases superfamily protein
AT1G69530	2005.69	-4.06787	0.204646	-19.8776	6.35717e-88	3.0303e-85	expansin A1
AT1G69840	783.344	2.01305	0.18324	10.9859	4.46772e-28	1.85889e-26	SPFH/Band 7/PHB domain-containing membrane-associated protein family
AT1G69870	2393.99	3.23271	0.163406	19.7833	4.14355e-87	1.85419e-84	nitrate transporter 1.7
AT1G69930	8.4851	2.5696	0.805305	3.19085	0.00141857	0.00561665	glutathione S-transferase TAU 11
AT1G70090	650.727	2.02825	0.203107	9.98614	1.75283e-23	5.7709e-22	glucosyl transferase family 8
AT1G70170	64.2752	2.11434	0.401345	5.26814	1.37812e-07	1.11341e-06	matrix metalloproteinase
AT1G70260	99.1206	-4.79105	0.429902	-11.1445	7.61697e-29	3.26844e-27	nodulin MtN21 /EamA-like transporter family protein
AT1G70640	24.642	2.15715	0.59125	3.64846	0.000263816	0.00123367	octicosapeptide/Phox/Bem1p (PB1) domain-containing protein
AT1G70820	1404.86	-2.24218	0.18172	-12.3386	5.61136e-35	3.29867e-33	phosphoglucomutase, putative / glucose phosphomutase, putative
AT1G70850	2061.31	-2.66414	0.177139	-15.0398	4.02651e-51	4.96008e-49	MLP-like protein 34
AT1G70890	1201.27	-2.40622	0.159408	-15.0947	1.75473e-51	2.21126e-49	MLP-like protein 43
AT1G71000	19.1022	2.909	0.680815	4.27282	1.93019e-05	0.00011411	Chaperone DnaJ-domain superfamily protein
AT1G71520	24.2215	4.45826	0.758169	5.88029	4.09538e-09	4.06516e-08	Integrase-type DNA-binding superfamily protein
AT1G71890	9.03739	-2.18646	0.754748	-2.89694	0.00376822	0.0132753	Major facilitator superfamily protein
AT1G72030	240.728	-2.39948	0.237368	-10.1087	5.05441e-24	1.71031e-22	Acyl-CoA N-acyltransferases (NAT) superfamily protein
AT1G72100	7.0808	2.23438	0.824433	2.7102	0.0067243	0.0219901	late embryogenesis abundant domain-containing protein / LEA domain-containing protein
AT1G72330	892.36	3.35331	0.201214	16.6654	2.33847e-62	4.61942e-60	alanine aminotransferase 2
AT1G72430	1328.7	2.5976	0.187941	13.8214	1.89416e-43	1.64163e-41	SAUR-like auxin-responsive protein family
AT1G72680	832.829	2.59982	0.199268	13.0468	6.6256e-39	4.68643e-37	cinnamyl-alcohol dehydrogenase
AT1G72770	2544.93	3.24805	0.166486	19.5095	9.11843e-85	3.845e-82	homology to ABI1
AT1G72900	626.715	2.00747	0.194314	10.3311	5.09968e-25	1.82415e-23	Toll-Interleukin-Resistance (TIR) domain-containing protein
AT1G72910	221.857	-3.38943	0.262691	-12.9027	4.34566e-38	2.93192e-36	Toll-Interleukin-Resistance (TIR) domain-containing protein
AT1G72920	136.067	-2.08695	0.325839	-6.40485	1.50519e-10	1.78209e-09	Toll-Interleukin-Resistance (TIR) domain family protein
AT1G72930	429.32	-2.08135	0.20352	-10.2268	1.5044e-24	5.26108e-23	toll/interleukin-1 receptor-like
AT1G73260	463.505	2.5479	0.279827	9.10527	8.60504e-20	2.2489e-18	kunitz trypsin inhibitor 1
AT1G73270	30.7161	-2.02164	0.537162	-3.76356	0.000167509	0.000821695	serine carboxypeptidase-like 6
AT1G73325	13.381	-3.19847	0.73708	-4.33938	1.42885e-05	8.63808e-05	Kunitz family trypsin and protease inhibitor protein
AT1G73330	1538.29	-2.03094	0.159866	-12.704	5.61592e-37	3.57966e-35	drought-repressed 4
AT1G73600	584.168	-5.57416	0.285817	-19.5026	1.0442e-84	4.32001e-82	S-adenosyl-L-methionine-dependent methyltransferases superfamily protein
AT1G73620	55.2034	-2.45646	0.424064	-5.79266	6.9282e-09	6.6805e-08	Pathogenesis-related thaumatin superfamily protein
AT1G73700	30.7399	-2.66452	0.528506	-5.04161	4.6164e-07	3.48447e-06	MATE efflux family protein
AT1G73810	103.948	2.9119	0.372561	7.81592	5.45612e-15	9.79823e-14	Core-2/I-branching beta-1,6-N-acetylglucosaminyltransferase family protein
AT1G73870	414.772	-5.15872	0.269069	-19.1724	6.28808e-82	2.33693e-79	B-box type zinc finger protein with CCT domain
AT1G73880	253.103	2.26167	0.275425	8.21158	2.18294e-16	4.38729e-15	UDP-glucosyl transferase 89B1
AT1G74070	310.962	-2.45033	0.231553	-10.5822	3.6051e-26	1.34896e-24	Cyclophilin-like peptidyl-prolyl cis-trans isomerase family protein
AT1G74670	3904.08	-2.21141	0.151931	-14.5554	5.39871e-48	5.88943e-46	Gibberellin-regulated family protein
AT1G74730	1122.82	-2.72979	0.164946	-16.5496	1.61215e-61	3.07388e-59	Protein of unknown function (DUF1118)
AT1G74930	134.493	-2.28678	0.291192	-7.85318	4.05632e-15	7.32643e-14	Integrase-type DNA-binding superfamily protein
AT1G75030	27.0584	2.01701	0.576418	3.49922	0.000466622	0.00206491	thaumatin-like protein 3
AT1G75100	354.695	-2.6839	0.226175	-11.8665	1.76697e-32	9.07363e-31	J-domain protein required for chloroplast accumulation response 1
AT1G75250	9.65675	-2.18771	0.767447	-2.85064	0.00436317	0.0150568	RAD-like 6
AT1G75460	1418.46	-2.91272	0.175214	-16.6238	4.69023e-62	9.10113e-60	ATP-dependent protease La (LON) domain protein
AT1G75580	43.1481	-2.55099	0.478935	-5.32638	1.00188e-07	8.22167e-07	SAUR-like auxin-responsive protein family
AT1G75960	38.5275	-2.63787	0.485075	-5.43806	5.38632e-08	4.62073e-07	AMP-dependent synthetase and ligase family protein
AT1G76080	1310.75	-2.28449	0.182931	-12.4882	8.65831e-36	5.3031e-34	chloroplastic drought-induced stress protein of 32 kD
AT1G76110	234.613	-2.47263	0.238506	-10.3672	3.49793e-25	1.27407e-23	HMG (high mobility group) box protein with ARID/BRIGHT DNA-binding domain
AT1G76180	16517.4	2.18333	0.162339	13.4492	3.11302e-41	2.50953e-39	Dehydrin family protein
AT1G76190	12.7839	-2.39764	0.697247	-3.43873	0.000584452	0.00253066	SAUR-like auxin-responsive protein family
AT1G76430	6.12104	-2.01922	0.808568	-2.49728	0.012515	0.0374733	phosphate transporter 1;9
AT1G76470	16.3088	2.50806	0.685681	3.65777	0.00025442	0.00119509	NAD(P)-binding Rossmann-fold superfamily protein
AT1G76480	4.87321	2.28334	0.842188	2.7112	0.0067041	0.0219273	unknown protein; BEST Arabidopsis thaliana protein match is: unknown protein (TAIR:AT1G20890.1); Has 31 Blast hits to 31 proteins in 10 species: Archae - 0; Bacteria - 0; Metazoa - 0; Fungi - 0; Plants - 31; Viruses - 0; Other Eukaryotes - 0 (source: NCBI BLink).
AT1G76530	18.7111	-3.31954	0.665141	-4.99074	6.01484e-07	4.48139e-06	Auxin efflux carrier family protein
AT1G76650	1034.15	6.25129	0.284132	22.0013	2.79597e-107	1.97766e-104	calmodulin-like 38
AT1G76800	39.7888	-2.11305	0.473825	-4.45955	8.21302e-06	5.16453e-05	Vacuolar iron transporter (VIT) family protein
AT1G76955	29.6626	-2.73952	0.547804	-5.00092	5.70585e-07	4.25697e-06	Expressed protein
AT1G76960	136.572	-3.88326	0.330378	-11.754	6.73497e-32	3.36396e-30	unknown protein; FUNCTIONS IN: molecular_function unknown; INVOLVED IN: biological_process unknown; LOCATED IN: endomembrane system; EXPRESSED IN: 9 plant structures; EXPRESSED DURING: 8 growth stages; Has 8 Blast hits to 8 proteins in 2 species: Archae - 0; Bacteria - 0; Metazoa - 0; Fungi - 0; Plants - 8; Viruses - 0; Other Eukaryotes - 0 (source: NCBI BLink).
AT1G77090	500.72	-2.21998	0.189194	-11.7339	8.54153e-32	4.23733e-30	Mog1/PsbP/DUF1795-like photosystem II reaction center PsbP family protein
AT1G77120	4309.18	6.07091	0.191148	31.7602	2.29461e-221	2.51569e-217	alcohol dehydrogenase 1
AT1G77450	1696.08	4.26917	0.190587	22.4001	3.92419e-111	3.18688e-108	NAC domain containing protein 32
AT1G77760	7169.03	2.24582	0.148848	15.088	1.94284e-51	2.42049e-49	nitrate reductase 1
AT1G77870	32.2985	-2.04616	0.505916	-4.04447	5.24421e-05	0.000284699	membrane-anchored ubiquitin-fold protein 5 precursor
AT1G77960	64.8349	-4.42247	0.494051	-8.95145	3.50853e-19	8.75217e-18	unknown protein; BEST Arabidopsis thaliana protein match is: unknown protein (TAIR:AT1G28630.4); Has 13187 Blast hits to 6837 proteins in 407 species: Archae - 0; Bacteria - 447; Metazoa - 4509; Fungi - 1333; Plants - 399; Viruses - 45; Other Eukaryotes - 6454 (source: NCBI BLink).
AT1G78120	78.5185	-2.19377	0.361851	-6.06263	1.33912e-09	1.40897e-08	Tetratricopeptide repeat (TPR)-like superfamily protein
AT1G78370	4352.91	-2.24084	0.148059	-15.1348	9.54588e-52	1.2099e-49	glutathione S-transferase TAU 20
AT1G78440	8.92662	-3.55444	0.813321	-4.37028	1.24085e-05	7.55152e-05	Arabidopsis thaliana gibberellin 2-oxidase 1
AT1G78995	143.568	-2.39906	0.310587	-7.72427	1.12495e-14	1.9608e-13	unknown protein; Has 30201 Blast hits to 17322 proteins in 780 species: Archae - 12; Bacteria - 1396; Metazoa - 17338; Fungi - 3422; Plants - 5037; Viruses - 0; Other Eukaryotes - 2996 (source: NCBI BLink).
AT1G79245	13222.7	2.43006	0.142127	17.0979	1.53951e-65	3.30321e-63	pseudogene of unknown protein
AT1G79770	19.9609	-3.59926	0.67094	-5.3645	8.11739e-08	6.75227e-07	Protein of unknown function (DUF1677)
AT1G80110	140.339	2.20327	0.298583	7.37908	1.59393e-13	2.49287e-12	phloem protein 2-B11
AT1G80160	91.5982	3.78982	0.443967	8.53627	1.38626e-17	3.06726e-16	Lactoylglutathione lyase / glyoxalase I family protein
AT1G80760	85.3748	-2.16835	0.350672	-6.18343	6.27226e-10	6.87659e-09	NOD26-like intrinsic protein 6;1
AT1G80840	492.653	2.61703	0.205673	12.7242	4.33857e-37	2.78163e-35	WRKY DNA-binding protein 40
AT2G01200	20.2063	2.60692	0.644216	4.04665	5.19551e-05	0.000282264	indole-3-acetic acid inducible 32
AT2G01520	816.543	-2.45023	0.19142	-12.8003	1.6331e-37	1.07534e-35	MLP-like protein 328
AT2G01590	416.982	-2.41125	0.232658	-10.3639	3.61805e-25	1.31564e-23	chlororespiratory reduction 3
AT2G01610	54.4514	-2.23439	0.432902	-5.16142	2.45089e-07	1.92688e-06	Plant invertase/pectin methylesterase inhibitor superfamily protein
AT2G01900	29.3062	-4.95573	0.694141	-7.13937	9.37614e-13	1.36514e-11	DNAse I-like superfamily protein
AT2G02990	138.332	3.19457	0.37709	8.47165	2.41942e-17	5.25667e-16	ribonuclease 1
AT2G03090	296.02	-3.02106	0.229458	-13.1661	1.37585e-39	1.00227e-37	expansin A15
AT2G03750	494.243	-2.86241	0.205917	-13.9008	6.26575e-44	5.62134e-42	P-loop containing nucleoside triphosphate hydrolases superfamily protein
AT2G03760	1803.83	3.25091	0.184289	17.6403	1.20864e-69	3.01156e-67	sulphotransferase 12
AT2G04039	467.373	-2.59441	0.198243	-13.087	3.90519e-39	2.78016e-37	unknown protein; FUNCTIONS IN: molecular_function unknown; LOCATED IN: chloroplast; EXPRESSED IN: 21 plant structures; EXPRESSED DURING: 13 growth stages; CONTAINS InterPro DOMAIN/s: Protein of unknown function DUF2996 (InterPro:IPR021374); Has 159 Blast hits to 159 proteins in 52 species: Archae - 0; Bacteria - 76; Metazoa - 0; Fungi - 0; Plants - 38; Viruses - 0; Other Eukaryotes - 45 (source: …
AT2G04040	32.0308	3.06433	0.602259	5.08806	3.61746e-07	2.77245e-06	MATE efflux family protein
AT2G04050	383.867	4.97681	0.323893	15.3656	2.78515e-53	3.72378e-51	MATE efflux family protein
AT2G04090	26.8452	-2.43584	0.546172	-4.45985	8.2016e-06	5.15882e-05	MATE efflux family protein
AT2G04790	71.9687	-2.9527	0.38818	-7.60654	2.81524e-14	4.70501e-13	unknown protein; Has 45 Blast hits to 45 proteins in 15 species: Archae - 0; Bacteria - 0; Metazoa - 0; Fungi - 0; Plants - 43; Viruses - 0; Other Eukaryotes - 2 (source: NCBI BLink).
AT2G05070	18124.8	-4.23378	0.429444	-9.85874	6.28348e-23	2.01724e-21	photosystem II light harvesting complex gene 2.2
AT2G05100	21659.6	-4.11902	0.450588	-9.14143	6.16292e-20	1.62617e-18	photosystem II light harvesting complex gene 2.1
AT2G05160	42.2153	-2.06995	0.463817	-4.46286	8.08726e-06	5.09421e-05	CCCH-type zinc fingerfamily protein with RNA-binding domain
AT2G05540	455.775	2.70605	0.215039	12.584	2.58623e-36	1.61562e-34	Glycine-rich protein family
AT2G06950	817.128	2.10497	0.180879	11.6374	2.65958e-31	1.29019e-29	transposable element gene
AT2G07671	18.2872	-2.12839	0.617773	-3.44526	0.000570509	0.00247616	ATP synthase subunit C family protein
AT2G07687	19.5467	-2.22726	0.648001	-3.43712	0.000587926	0.00254219	Cytochrome c oxidase, subunit III
AT2G11810	35.2583	-2.71484	0.62438	-4.34805	1.37352e-05	8.31504e-05	monogalactosyldiacylglycerol synthase type C
AT2G12020	7.47525	-2.06748	0.784931	-2.63396	0.00843955	0.0267419	transposable element gene
AT2G12462	140.479	-2.25669	0.284901	-7.92097	2.35674e-15	4.32437e-14	BEST Arabidopsis thaliana protein match is: Sterile alpha motif (SAM) domain-containing protein (TAIR:AT1G15760.1); Has 35333 Blast hits to 34131 proteins in 2444 species: Archae - 798; Bacteria - 22429; Metazoa - 974; Fungi - 991; Plants - 531; Viruses - 0; Other Eukaryotes - 9610 (source: NCBI BLink).
AT2G12500	9.15026	2.75969	0.798696	3.45525	0.000549789	0.00239429	transposable element gene
AT2G13910	13.2428	-2.01828	0.682432	-2.95749	0.00310154	0.0111928	pseudogene, CHP-rich zinc finger protein, putative
AT2G14210	21.9389	3.61028	0.70686	5.10749	3.26467e-07	2.52147e-06	AGAMOUS-like 44
AT2G14510	29.1548	-2.03929	0.530219	-3.84612	0.000120003	0.000606989	Leucine-rich repeat protein kinase family protein
AT2G14560	27.6687	-2.87444	0.663114	-4.33476	1.45922e-05	8.8061e-05	Protein of unknown function (DUF567)
AT2G14860	41.7216	-2.07705	0.473499	-4.38659	1.1514e-05	7.05219e-05	Peroxisomal membrane 22 kDa (Mpv17/PMP22) family protein
AT2G15020	189.903	-6.89163	0.513046	-13.4328	3.88623e-41	3.07629e-39	unknown protein; BEST Arabidopsis thaliana protein match is: unknown protein (TAIR:AT5G64190.1); Has 72 Blast hits to 72 proteins in 10 species: Archae - 0; Bacteria - 0; Metazoa - 0; Fungi - 0; Plants - 72; Viruses - 0; Other Eukaryotes - 0 (source: NCBI BLink).
AT2G15480	537.83	2.61043	0.204899	12.74	3.5426e-37	2.2914e-35	UDP-glucosyl transferase 73B5
AT2G15960	10641	3.08593	0.169714	18.1831	7.01951e-74	2.07996e-71	unknown protein; Has 14 Blast hits to 14 proteins in 5 species: Archae - 0; Bacteria - 0; Metazoa - 0; Fungi - 0; Plants - 14; Viruses - 0; Other Eukaryotes - 0 (source: NCBI BLink).
AT2G16060	3490.52	4.94082	0.207905	23.7648	7.72675e-125	1.1295e-121	hemoglobin 1
AT2G16367	161.271	-2.83777	0.635375	-4.4663	7.95854e-06	5.02392e-05	Encodes a defensin-like (DEFL) family protein.
AT2G17470	14.1497	-2.15492	0.67543	-3.19044	0.00142055	0.00562244	Aluminium activated malate transporter family protein
AT2G17500	1753.84	3.2317	0.165644	19.51	9.03698e-85	3.845e-82	Auxin efflux carrier family protein
AT2G17660	4.37158	2.18604	0.842484	2.59476	0.00946571	0.0294487	RPM1-interacting protein 4 (RIN4) family protein
AT2G17680	8.03165	2.50731	0.807693	3.10428	0.00190742	0.00728896	Arabidopsis protein of unknown function (DUF241)
AT2G17840	3119.51	2.80038	0.146585	19.1042	2.33141e-81	8.52015e-79	Senescence/dehydration-associated protein-related
AT2G17845	4.80095	2.29887	0.842	2.73025	0.00632855	0.0208797	NAD(P)-binding Rossmann-fold superfamily protein
AT2G17850	468.578	7.76741	0.550894	14.0996	3.81663e-45	3.60721e-43	Rhodanese/Cell cycle control phosphatase superfamily protein
AT2G18193	524.916	2.76973	0.244065	11.3483	7.56109e-30	3.43255e-28	P-loop containing nucleoside triphosphate hydrolases superfamily protein
AT2G18550	31.3056	4.15368	0.671391	6.18668	6.14437e-10	6.74313e-09	homeobox protein 21
AT2G18690	327.353	2.97534	0.248038	11.9955	3.75124e-33	2.01109e-31	unknown protein; FUNCTIONS IN: molecular_function unknown; INVOLVED IN: biological_process unknown; LOCATED IN: membrane; EXPRESSED IN: 17 plant structures; EXPRESSED DURING: 9 growth stages; CONTAINS InterPro DOMAIN/s: Protein of unknown function DUF975 (InterPro:IPR010380); BEST Arabidopsis thaliana protein match is: unknown protein (TAIR:AT2G18680.1); Has 213 Blast hits to 211 proteins in 20 s…
AT2G19650	57.7127	-2.79142	0.419697	-6.65104	2.91025e-11	3.67799e-10	Cysteine/Histidine-rich C1 domain family protein
AT2G19800	966.853	3.30202	0.186873	17.6699	7.15366e-70	1.84539e-67	myo-inositol oxygenase 2
AT2G19900	195.688	4.82524	0.378541	12.7469	3.24195e-37	2.10314e-35	NADP-malic enzyme 1
AT2G19990	43.4238	-2.79682	0.477269	-5.86006	4.62707e-09	4.55594e-08	pathogenesis-related protein-1-like
AT2G20250	94.0974	-2.10217	0.327738	-6.41417	1.41591e-10	1.68365e-09	unknown protein; Has 10 Blast hits to 10 proteins in 6 species: Archae - 0; Bacteria - 0; Metazoa - 0; Fungi - 2; Plants - 8; Viruses - 0; Other Eukaryotes - 0 (source: NCBI BLink).
AT2G20560	186.657	2.00506	0.264271	7.58713	3.27078e-14	5.44559e-13	DNAJ heat shock family protein
AT2G20570	1228.55	-4.04326	0.170362	-23.7334	1.63026e-124	2.23417e-121	GBF's pro-rich region-interacting factor 1
AT2G20750	159.885	-5.48025	0.407471	-13.4494	3.10243e-41	2.50953e-39	expansin B1
AT2G21320	130.706	-4.83776	0.391598	-12.3539	4.6406e-35	2.75012e-33	B-box zinc finger family protein
AT2G21330	4988.06	-2.163	0.462622	-4.67552	2.93207e-06	1.97759e-05	fructose-bisphosphate aldolase 1
AT2G21530	738.894	-2.00602	0.174007	-11.5284	9.49279e-31	4.45714e-29	SMAD/FHA domain-containing protein
AT2G21640	176.83	2.69514	0.299276	9.00555	2.14579e-19	5.47101e-18	Encodes a protein of unknown function that is a marker for oxidative stress response.
AT2G21650	7.0467	-2.00151	0.789032	-2.53666	0.0111915	0.0340262	Homeodomain-like superfamily protein
AT2G21820	44.1997	2.44626	0.491911	4.97297	6.59349e-07	4.89257e-06	unknown protein; Has 45 Blast hits to 45 proteins in 13 species: Archae - 0; Bacteria - 0; Metazoa - 0; Fungi - 0; Plants - 45; Viruses - 0; Other Eukaryotes - 0 (source: NCBI BLink).
AT2G22122	141.762	-2.29909	0.283092	-8.12135	4.61037e-16	8.97794e-15	unknown protein; Has 35333 Blast hits to 34131 proteins in 2444 species: Archae - 798; Bacteria - 22429; Metazoa - 974; Fungi - 991; Plants - 531; Viruses - 0; Other Eukaryotes - 9610 (source: NCBI BLink).
AT2G22470	1300.38	3.0341	0.182037	16.6675	2.25989e-62	4.50478e-60	arabinogalactan protein 2
AT2G22880	161.571	3.1777	0.316636	10.0358	1.06077e-23	3.52952e-22	VQ motif-containing protein
AT2G23000	374.445	-4.18681	0.237254	-17.647	1.0735e-69	2.73705e-67	serine carboxypeptidase-like 10
AT2G23010	282.632	-2.51695	0.227025	-11.0867	1.45631e-28	6.16457e-27	serine carboxypeptidase-like 9
AT2G23110	12.2862	3.13809	0.779689	4.02479	5.70257e-05	0.000307602	Late embryogenesis abundant protein, group 6
AT2G23600	438.39	-2.43202	0.217349	-11.1895	4.59231e-29	2.00989e-27	acetone-cyanohydrin lyase
AT2G23680	101.61	2.20112	0.351259	6.26638	3.69537e-10	4.19656e-09	Cold acclimation protein WCOR413 family
AT2G23840	350.48	-2.02444	0.205941	-9.83018	8.34684e-23	2.64481e-21	HNH endonuclease
AT2G23910	138.203	2.42308	0.304948	7.94589	1.92806e-15	3.54968e-14	NAD(P)-binding Rossmann-fold superfamily protein
AT2G24692	10.0818	-2.35432	0.741654	-3.17442	0.00150138	0.00589872	unknown protein; BEST Arabidopsis thaliana protein match is: unknown protein (TAIR:AT3G50780.1); Has 46 Blast hits to 46 proteins in 10 species: Archae - 0; Bacteria - 0; Metazoa - 0; Fungi - 0; Plants - 46; Viruses - 0; Other Eukaryotes - 0 (source: NCBI BLink).
AT2G24720	15.3941	-2.27277	0.657346	-3.45749	0.000545228	0.00237726	glutamate receptor 2.2
AT2G24820	743.006	-2.01401	0.17218	-11.6971	1.31833e-31	6.43807e-30	translocon at the inner envelope membrane of chloroplasts 55-II
AT2G24980	72.7562	-2.68545	0.377067	-7.12193	1.06428e-12	1.54239e-11	Proline-rich extensin-like family protein
AT2G25460	179.514	3.26869	0.304035	10.751	5.86076e-27	2.2948e-25	CONTAINS InterPro DOMAIN/s: C2 calcium-dependent membrane targeting (InterPro:IPR000008); BEST Arabidopsis thaliana protein match is: unknown protein (TAIR:AT5G04860.1); Has 108 Blast hits to 69 proteins in 11 species: Archae - 0; Bacteria - 0; Metazoa - 0; Fungi - 0; Plants - 108; Viruses - 0; Other Eukaryotes - 0 (source: NCBI BLink).
AT2G25680	21.9463	-2.44081	0.593203	-4.11463	3.87798e-05	0.000216588	molybdate transporter 1
AT2G26150	44.1238	3.1472	0.522151	6.02737	1.6665e-09	1.73686e-08	heat shock transcription factor A2
AT2G26520	9.198	-2.41001	0.760442	-3.16922	0.00152849	0.00599773	unknown protein; BEST Arabidopsis thaliana protein match is: unknown protein (TAIR:AT3G57500.1); Has 51 Blast hits to 51 proteins in 11 species: Archae - 0; Bacteria - 1; Metazoa - 0; Fungi - 0; Plants - 50; Viruses - 0; Other Eukaryotes - 0 (source: NCBI BLink).
AT2G26560	332.76	3.20957	0.606156	5.29496	1.19041e-07	9.68542e-07	phospholipase A 2A
AT2G26740	1244.82	2.27934	0.171298	13.3063	2.1275e-40	1.64259e-38	soluble epoxide hydrolase
AT2G27080	268.837	2.4669	0.25046	9.8495	6.88832e-23	2.20819e-21	Late embryogenesis abundant (LEA) hydroxyproline-rich glycoprotein family
AT2G27420	31.1808	-5.04812	0.689046	-7.32624	2.36694e-13	3.65749e-12	Cysteine proteinases superfamily protein
AT2G27535	14.3529	2.52346	0.709826	3.55504	0.000377927	0.00170581	ribosomal protein L10A family protein
AT2G28160	84.5588	-3.24269	0.372	-8.71691	2.85904e-18	6.69051e-17	FER-like regulator of iron uptake
AT2G28250	118.279	-2.03384	0.302042	-6.73363	1.65484e-11	2.14201e-10	Protein kinase superfamily protein
AT2G28270	11.3225	-2.35928	0.725886	-3.25021	0.0011532	0.00467139	Cysteine/Histidine-rich C1 domain family protein
AT2G28400	763.729	3.51117	0.204713	17.1517	6.10517e-66	1.33868e-63	Protein of unknown function, DUF584
AT2G28570	132.001	2.44646	0.33664	7.26727	3.66837e-13	5.555e-12	unknown protein; Has 13 Blast hits to 13 proteins in 6 species: Archae - 0; Bacteria - 0; Metazoa - 0; Fungi - 0; Plants - 13; Viruses - 0; Other Eukaryotes - 0 (source: NCBI BLink).
AT2G28690	40.7424	-2.13413	0.466082	-4.57887	4.67505e-06	3.06365e-05	Protein of unknown function (DUF1635)
AT2G28780	176.77	-4.31299	0.320969	-13.4374	3.65068e-41	2.92148e-39	unknown protein; INVOLVED IN: biological_process unknown; LOCATED IN: mitochondrion; EXPRESSED IN: inflorescence meristem, root, flower; EXPRESSED DURING: petal differentiation and expansion stage; CONTAINS InterPro DOMAIN/s: Protein of unknown function DUF939, bacterial (InterPro:IPR010343); BEST Arabidopsis thaliana protein match is: unknown protein (TAIR:AT3G09450.1); Has 671 Blast hits to 667…
AT2G28960	92.9277	-2.54211	0.339117	-7.49627	6.56603e-14	1.06489e-12	Leucine-rich repeat protein kinase family protein
AT2G28970	42.0635	-2.86483	0.486237	-5.89183	3.81933e-09	3.82404e-08	Leucine-rich repeat protein kinase family protein
AT2G29170	58.8631	-3.24528	0.441692	-7.34737	2.02152e-13	3.13701e-12	NAD(P)-binding Rossmann-fold superfamily protein
AT2G29320	336.211	-2.4669	0.227614	-10.8381	2.27137e-27	9.1384e-26	NAD(P)-binding Rossmann-fold superfamily protein
AT2G29330	22.3123	-2.6678	0.593693	-4.49357	7.00381e-06	4.46043e-05	tropinone reductase
AT2G29380	263.495	7.06971	0.557017	12.6921	6.54107e-37	4.14526e-35	highly ABA-induced PP2C gene 3
AT2G29420	950.605	2.45917	0.215119	11.4317	2.90429e-30	1.33787e-28	glutathione S-transferase tau 7
AT2G29460	270.781	4.44388	0.309572	14.3549	9.92326e-47	1.01676e-44	glutathione S-transferase tau 4
AT2G29470	18.7844	4.17325	0.769896	5.42054	5.94209e-08	5.06186e-07	glutathione S-transferase tau 3
AT2G29480	73.2215	2.02679	0.387148	5.23517	1.64835e-07	1.32055e-06	glutathione S-transferase tau 2
AT2G29490	439.009	2.00287	0.214962	9.3173	1.19338e-20	3.29563e-19	glutathione S-transferase TAU 1
AT2G29650	1051.98	-3.20297	0.168637	-18.9932	1.94009e-80	6.75244e-78	phosphate transporter 4;1
AT2G30100	172.649	-2.27698	0.269951	-8.43478	3.31837e-17	7.09872e-16	pentatricopeptide (PPR) repeat-containing protein
AT2G30130	24.6422	2.51165	0.614104	4.08994	4.31482e-05	0.000238015	Lateral organ boundaries (LOB) domain family protein
AT2G30140	489.171	2.51647	0.212674	11.8325	2.6501e-32	1.342e-30	UDP-Glycosyltransferase superfamily protein
AT2G30250	661.109	2.62164	0.197661	13.2633	3.78031e-40	2.89828e-38	WRKY DNA-binding protein 25
AT2G30380	5.38906	-2.08456	0.823893	-2.53014	0.0114017	0.0345837	Plant protein of unknown function (DUF641)
AT2G30520	2256.81	-2.48928	0.153961	-16.1682	8.44804e-59	1.42492e-56	Phototropic-responsive NPH3 family protein
AT2G30600	1691.9	2.31841	0.156725	14.7929	1.62894e-49	1.87988e-47	BTB/POZ domain-containing protein
AT2G30766	633.138	-2.66188	0.228854	-11.6313	2.85649e-31	1.38265e-29	unknown protein; FUNCTIONS IN: molecular_function unknown; INVOLVED IN: biological_process unknown; LOCATED IN: cellular_component unknown; Has 30201 Blast hits to 17322 proteins in 780 species: Archae - 12; Bacteria - 1396; Metazoa - 17338; Fungi - 3422; Plants - 5037; Viruses - 0; Other Eukaryotes - 2996 (source: NCBI BLink).
AT2G30770	117.446	-2.39702	0.320582	-7.4771	7.59835e-14	1.22237e-12	cytochrome P450, family 71, subfamily A, polypeptide 13
AT2G31010	364.541	2.68464	0.235678	11.3911	4.62936e-30	2.1236e-28	Protein kinase superfamily protein
AT2G31083	6.4986	-3.06694	0.831383	-3.68896	0.000225171	0.001071	CLAVATA3/ESR-RELATED 5
AT2G31380	223.252	-3.50526	0.268989	-13.0312	8.13003e-39	5.73206e-37	salt tolerance homologue
AT2G31810	1558.52	2.35509	0.164514	14.3155	1.75134e-46	1.76966e-44	ACT domain-containing small subunit of acetolactate synthase protein
AT2G31945	48.6042	2.79106	0.479644	5.81903	5.91908e-09	5.753e-08	unknown protein; FUNCTIONS IN: molecular_function unknown; INVOLVED IN: biological_process unknown; LOCATED IN: endomembrane system; EXPRESSED IN: 8 plant structures; EXPRESSED DURING: 4 anthesis, petal differentiation and expansion stage; BEST Arabidopsis thaliana protein match is: unknown protein (TAIR:AT1G05575.1); Has 61 Blast hits to 61 proteins in 10 species: Archae - 0; Bacteria - 0; Metaz…
AT2G31980	127.837	4.34465	0.410033	10.5959	3.11477e-26	1.16748e-24	PHYTOCYSTATIN 2
AT2G32020	89.1817	2.53332	0.42107	6.0164	1.78337e-09	1.85414e-08	Acyl-CoA N-acyltransferases (NAT) superfamily protein
AT2G32100	496.297	-3.3807	0.212639	-15.8988	6.4623e-57	1.01213e-54	ovate family protein 16
AT2G32140	16.9943	2.16936	0.658643	3.29367	0.000988874	0.00408113	transmembrane receptors
AT2G32200	29.4365	2.98057	0.623862	4.77761	1.77389e-06	1.23991e-05	unknown protein; BEST Arabidopsis thaliana protein match is: unknown protein (TAIR:AT2G32210.1); Has 131 Blast hits to 131 proteins in 14 species: Archae - 0; Bacteria - 0; Metazoa - 0; Fungi - 1; Plants - 130; Viruses - 0; Other Eukaryotes - 0 (source: NCBI BLink).
AT2G32290	33.167	-3.74294	0.570586	-6.55982	5.38737e-11	6.63645e-10	beta-amylase 6
AT2G32510	251.693	3.05312	0.263711	11.5775	5.35701e-31	2.55355e-29	mitogen-activated protein kinase kinase kinase 17
AT2G32530	159.864	-2.09778	0.277753	-7.55266	4.26445e-14	7.04647e-13	cellulose synthase-like B3
AT2G33380	951.741	2.52157	0.175934	14.3324	1.3726e-46	1.39986e-44	Caleosin-related family protein
AT2G33590	703.742	2.00607	0.195749	10.2481	1.2063e-24	4.24569e-23	NAD(P)-binding Rossmann-fold superfamily protein
AT2G33830	2534.8	3.0454	0.469463	6.48698	8.7573e-11	1.06089e-09	Dormancy/auxin associated family protein
AT2G34070	625.746	2.91826	0.199665	14.6158	2.22713e-48	2.49155e-46	TRICHOME BIREFRINGENCE-LIKE 37
AT2G34340	84.3534	2.19385	0.385214	5.69514	1.23268e-08	1.15164e-07	Protein of unknown function, DUF584
AT2G34500	94.6621	2.04663	0.370548	5.52324	3.32799e-08	2.92476e-07	cytochrome P450, family 710, subfamily A, polypeptide 1
AT2G34600	27.0445	3.95627	0.680559	5.81327	6.12629e-09	5.94123e-08	jasmonate-zim-domain protein 7
AT2G34610	75.7423	3.965	0.473811	8.36831	5.84528e-17	1.22768e-15	unknown protein; BEST Arabidopsis thaliana protein match is: unknown protein (TAIR:AT1G30190.1); Has 342 Blast hits to 279 proteins in 74 species: Archae - 0; Bacteria - 7; Metazoa - 76; Fungi - 18; Plants - 51; Viruses - 0; Other Eukaryotes - 190 (source: NCBI BLink).
AT2G34620	637.625	-3.27577	0.229474	-14.2751	3.12797e-46	3.0895e-44	Mitochondrial transcription termination factor family protein
AT2G34770	1115.24	2.29931	0.16575	13.8721	9.34459e-44	8.26205e-42	fatty acid hydroxylase 1
AT2G34850	59.735	2.02275	0.434104	4.6596	3.1683e-06	2.1222e-05	NAD(P)-binding Rossmann-fold superfamily protein
AT2G35270	24.5536	-3.05396	0.624693	-4.88873	1.01486e-06	7.32004e-06	Predicted AT-hook DNA-binding family protein
AT2G35290	36.8194	3.18062	0.564347	5.63593	1.74113e-08	1.59141e-07	unknown protein; Has 39 Blast hits to 39 proteins in 10 species: Archae - 0; Bacteria - 0; Metazoa - 0; Fungi - 0; Plants - 39; Viruses - 0; Other Eukaryotes - 0 (source: NCBI BLink).
AT2G35300	21.6113	4.32693	0.763677	5.66591	1.46245e-08	1.35133e-07	Late embryogenesis abundant protein, group 1 protein
AT2G35960	191.65	-2.68942	0.321441	-8.36677	5.92179e-17	1.24256e-15	NDR1/HIN1-like 12
AT2G35980	23.4823	2.37724	0.615453	3.86259	0.00011219	0.000570898	Late embryogenesis abundant (LEA) hydroxyproline-rich glycoprotein family
AT2G36270	99.771	3.32894	0.387664	8.58717	8.91371e-18	2.01288e-16	Basic-leucine zipper (bZIP) transcription factor family protein
AT2G36640	35.4733	3.84835	0.615717	6.25019	4.09966e-10	4.61938e-09	embryonic cell protein 63
AT2G36750	75.4393	4.29883	0.503849	8.53198	1.43864e-17	3.17674e-16	UDP-glucosyl transferase 73C1
AT2G36770	107.936	2.93354	0.360242	8.14327	3.84741e-16	7.55256e-15	UDP-Glycosyltransferase superfamily protein
AT2G36780	201.84	5.47447	0.428757	12.7682	2.46683e-37	1.60983e-35	UDP-Glycosyltransferase superfamily protein
AT2G36800	1141.36	3.17469	0.182313	17.4134	6.5291e-68	1.50699e-65	don-glucosyltransferase 1
AT2G36870	271.121	-2.621	0.230311	-11.3802	5.24569e-30	2.39131e-28	xyloglucan endotransglucosylase/hydrolase 32
AT2G37025	102.113	2.41251	0.356295	6.77112	1.27793e-11	1.6729e-10	TRF-like 8
AT2G37030	26.6168	2.26558	0.579281	3.91103	9.19049e-05	0.000476519	SAUR-like auxin-responsive protein family
AT2G37380	48.2033	-2.1429	0.43293	-4.94977	7.43026e-07	5.45807e-06	unknown protein; BEST Arabidopsis thaliana protein match is: unknown protein (TAIR:AT2G39370.1); Has 1284 Blast hits to 422 proteins in 114 species: Archae - 0; Bacteria - 90; Metazoa - 125; Fungi - 151; Plants - 136; Viruses - 0; Other Eukaryotes - 782 (source: NCBI BLink).
AT2G37390	67.941	-2.27851	0.399857	-5.69833	1.20989e-08	1.13132e-07	Chloroplast-targeted copper chaperone protein
AT2G37460	133.887	-2.65549	0.309827	-8.57088	1.02702e-17	2.30495e-16	nodulin MtN21 /EamA-like transporter family protein
AT2G37640	400.123	-2.70069	0.242003	-11.1597	6.41988e-29	2.7875e-27	Barwin-like endoglucanases superfamily protein
AT2G37750	283.244	2.97894	0.24937	11.9459	6.82342e-33	3.59614e-31	unknown protein; Has 21 Blast hits to 21 proteins in 7 species: Archae - 0; Bacteria - 0; Metazoa - 0; Fungi - 0; Plants - 21; Viruses - 0; Other Eukaryotes - 0 (source: NCBI BLink).
AT2G37770	433.604	3.62416	0.240789	15.0512	3.38927e-51	4.19868e-49	NAD(P)-linked oxidoreductase superfamily protein
AT2G37870	239.361	2.53082	0.259428	9.75538	1.7494e-22	5.45648e-21	Bifunctional inhibitor/lipid-transfer protein/seed storage 2S albumin superfamily protein
AT2G37950	46.3135	-2.03439	0.446093	-4.56046	5.10423e-06	3.328e-05	RING/FYVE/PHD zinc finger superfamily protein
AT2G37960	15.8602	-2.16767	0.687413	-3.15338	0.00161393	0.0062876	unknown protein; BEST Arabidopsis thaliana protein match is: unknown protein (TAIR:AT3G54060.2); Has 418 Blast hits to 247 proteins in 92 species: Archae - 0; Bacteria - 163; Metazoa - 49; Fungi - 80; Plants - 28; Viruses - 0; Other Eukaryotes - 98 (source: NCBI BLink).
AT2G38110	119.869	-2.50597	0.343254	-7.30061	2.86464e-13	4.40013e-12	glycerol-3-phosphate acyltransferase 6
AT2G38210	52.2702	-2.24157	0.439845	-5.09627	3.46408e-07	2.66235e-06	putative PDX1-like protein 4
AT2G38240	115.2	6.55368	0.661827	9.9024	4.06423e-23	1.31829e-21	2-oxoglutarate (2OG) and Fe(II)-dependent oxygenase superfamily protein
AT2G38250	141.791	3.56427	0.349825	10.1887	2.22672e-24	7.71333e-23	Homeodomain-like superfamily protein
AT2G38310	232.336	-2.58489	0.258382	-10.0042	1.46131e-23	4.83291e-22	PYR1-like 4
AT2G38465	95.1286	2.4461	0.358239	6.82813	8.60282e-12	1.14047e-10	unknown protein; FUNCTIONS IN: molecular_function unknown; INVOLVED IN: biological_process unknown; LOCATED IN: plasma membrane; EXPRESSED IN: 21 plant structures; EXPRESSED DURING: 11 growth stages; Has 16 Blast hits to 16 proteins in 8 species: Archae - 0; Bacteria - 0; Metazoa - 0; Fungi - 0; Plants - 16; Viruses - 0; Other Eukaryotes - 0 (source: NCBI BLink).
AT2G38600	7.19223	-2.80284	0.813945	-3.44352	0.000574197	0.00249069	HAD superfamily, subfamily IIIB acid phosphatase
AT2G38940	100.844	-2.07398	0.35209	-5.89049	3.85048e-09	3.84996e-08	phosphate transporter 1;4
AT2G38995	145.356	-2.14214	0.308995	-6.9326	4.13173e-12	5.63411e-11	O-acyltransferase (WSD1-like) family protein
AT2G39110	216.224	2.14852	0.253725	8.46792	2.49815e-17	5.41178e-16	Protein kinase superfamily protein
AT2G39220	167.526	-2.37079	0.282223	-8.40042	4.44895e-17	9.45272e-16	PATATIN-like protein 6
AT2G39250	196.588	-2.9983	0.268968	-11.1474	7.37093e-29	3.16907e-27	Integrase-type DNA-binding superfamily protein
AT2G39350	675.055	2.65703	0.189482	14.0226	1.13438e-44	1.05396e-42	ABC-2 type transporter family protein
AT2G39560	21.5239	-2.03701	0.624578	-3.26142	0.00110856	0.00451728	Putative membrane lipoprotein
AT2G39730	34876.6	-2.03636	0.163688	-12.4405	1.57596e-35	9.49342e-34	rubisco activase
AT2G40170	15.5624	3.47242	0.760349	4.56688	4.95045e-06	3.23639e-05	Stress induced protein
AT2G40330	35.6896	-2.90529	0.537946	-5.4007	6.63798e-08	5.60027e-07	PYR1-like 6
AT2G40340	142.666	2.79697	0.316265	8.84376	9.25483e-19	2.24481e-17	Integrase-type DNA-binding superfamily protein
AT2G40610	1009.61	-5.10127	0.226647	-22.5075	3.5022e-112	3.07171e-109	expansin A8
AT2G41100	2412.27	2.57954	0.162463	15.8776	9.05125e-57	1.39765e-54	Calcium-binding EF hand family protein
AT2G41230	47.6768	4.91317	0.693906	7.08046	1.43681e-12	2.06318e-11	unknown protein; Has 75 Blast hits to 75 proteins in 8 species: Archae - 0; Bacteria - 0; Metazoa - 0; Fungi - 0; Plants - 75; Viruses - 0; Other Eukaryotes - 0 (source: NCBI BLink).
AT2G41290	56.3114	-2.18299	0.40608	-5.37577	7.62572e-08	6.37473e-07	strictosidine synthase-like 2
AT2G41480	179.756	2.17253	0.292491	7.4277	1.10506e-13	1.75458e-12	Peroxidase superfamily protein
AT2G41730	406.875	3.27558	0.293547	11.1586	6.49994e-29	2.81669e-27	unknown protein; BEST Arabidopsis thaliana protein match is: unknown protein (TAIR:AT5G24640.1); Has 25 Blast hits to 25 proteins in 5 species: Archae - 0; Bacteria - 0; Metazoa - 0; Fungi - 0; Plants - 25; Viruses - 0; Other Eukaryotes - 0 (source: NCBI BLink).
AT2G42200	140.804	-2.36018	0.291664	-8.09212	5.86354e-16	1.12485e-14	squamosa promoter binding protein-like 9
AT2G42560	22.215	4.40166	0.758254	5.805	6.43664e-09	6.22568e-08	late embryogenesis abundant domain-containing protein / LEA domain-containing protein
AT2G42580	994.912	2.0923	0.181787	11.5096	1.1801e-30	5.5173e-29	tetratricopetide-repeat thioredoxin-like 3
AT2G42600	2877.22	-2.40787	0.151851	-15.8568	1.26157e-56	1.921e-54	phosphoenolpyruvate carboxylase 2
AT2G42690	917.987	-2.37926	0.177212	-13.426	4.25578e-41	3.35671e-39	alpha/beta-Hydrolases superfamily protein
AT2G42975	161.287	-2.16016	0.292233	-7.39192	1.44725e-13	2.27321e-12	unknown protein; FUNCTIONS IN: molecular_function unknown; INVOLVED IN: biological_process unknown; LOCATED IN: chloroplast thylakoid membrane, chloroplast; Has 32 Blast hits to 32 proteins in 16 species: Archae - 0; Bacteria - 0; Metazoa - 2; Fungi - 2; Plants - 28; Viruses - 0; Other Eukaryotes - 0 (source: NCBI BLink).
AT2G43050	18.8817	-2.70713	0.636909	-4.25042	2.13367e-05	0.000125294	Plant invertase/pectin methylesterase inhibitor superfamily
AT2G43100	672.375	-2.70699	0.207738	-13.0308	8.17756e-39	5.74709e-37	isopropylmalate isomerase 2
AT2G43820	1925.46	2.04396	0.204052	10.0169	1.28498e-23	4.26905e-22	UDP-glucosyltransferase 74F2
AT2G43870	23.9957	-3.70937	0.635602	-5.83599	5.34723e-09	5.21802e-08	Pectin lyase-like superfamily protein
AT2G44080	1035.28	2.83992	0.201355	14.1041	3.58504e-45	3.403e-43	ARGOS-like
AT2G44230	393.936	-2.41322	0.203017	-11.8868	1.38563e-32	7.1321e-31	Plant protein of unknown function (DUF946)
AT2G44340	15.2254	-2.00131	0.658072	-3.04117	0.00235657	0.00879533	VQ motif-containing protein
AT2G44460	36.2395	-2.13965	0.516369	-4.14365	3.41818e-05	0.000192823	beta glucosidase 28
AT2G44740	88.2456	-2.16909	0.348615	-6.22202	4.90781e-10	5.47373e-09	cyclin p4;1
AT2G45130	16.7869	-2.43046	0.76059	-3.19549	0.00139595	0.00553508	SPX domain gene 3
AT2G45170	1367.37	2.09026	0.160921	12.9893	1.40697e-38	9.79385e-37	AUTOPHAGY 8E
AT2G45560	459.46	-2.23874	0.197902	-11.3124	1.13955e-29	5.13076e-28	cytochrome P450, family 76, subfamily C, polypeptide 1
AT2G45570	57.6775	3.88983	0.521285	7.46199	8.52244e-14	1.36702e-12	cytochrome P450, family 76, subfamily C, polypeptide 2
AT2G45760	20.9892	2.20084	0.614601	3.58093	0.000342377	0.00156156	BON association protein 2
AT2G46270	1017.03	3.0202	0.193681	15.5937	8.03351e-55	1.13646e-52	G-box binding factor 3
AT2G46680	2908.08	2.51309	0.163919	15.3313	4.72598e-53	6.24256e-51	homeobox 7
AT2G46790	335.823	-2.7882	0.233407	-11.9457	6.83901e-33	3.59614e-31	pseudo-response regulator 9
AT2G46830	345.842	-2.92165	0.220711	-13.2375	5.33253e-40	4.00433e-38	circadian clock associated 1
AT2G46880	20.6566	-2.53667	0.841791	-3.01342	0.00258319	0.0095324	purple acid phosphatase 14
AT2G46950	29.1673	2.39429	0.56356	4.24851	2.15195e-05	0.0001263	cytochrome P450, family 709, subfamily B, polypeptide 2
AT2G47000	1591.07	2.05788	0.219032	9.39534	5.70335e-21	1.61364e-19	ATP binding cassette subfamily B4
AT2G47370	49.0744	-2.57201	0.438905	-5.86005	4.62721e-09	4.55594e-08	Calcium-dependent phosphotriesterase superfamily protein
AT2G47520	235.941	4.65328	0.59168	7.86453	3.70487e-15	6.70822e-14	Integrase-type DNA-binding superfamily protein
AT2G47750	102.608	-3.30776	0.355405	-9.30703	1.31459e-20	3.61669e-19	putative indole-3-acetic acid-amido synthetase GH3.9
AT2G47770	429.857	5.29909	0.757959	6.99126	2.7243e-12	3.78553e-11	TSPO(outer membrane tryptophan-rich sensory protein)-related
AT2G47780	161.547	4.13629	0.367614	11.2517	2.27148e-29	1.01028e-27	Rubber elongation factor protein (REF)
AT2G47810	22.1785	2.13992	0.618676	3.45887	0.000542442	0.00236605	nuclear factor Y, subunit B5
AT2G47950	42.4171	3.72913	0.572477	6.51401	7.31692e-11	8.93308e-10	unknown protein; FUNCTIONS IN: molecular_function unknown; INVOLVED IN: biological_process unknown; LOCATED IN: endomembrane system; EXPRESSED IN: root, flower; EXPRESSED DURING: petal differentiation and expansion stage; BEST Arabidopsis thaliana protein match is: unknown protein (TAIR:AT3G62990.1); Has 22 Blast hits to 22 proteins in 5 species: Archae - 0; Bacteria - 0; Metazoa - 0; Fungi - 0; …
AT2G48080	49.5788	-3.28104	0.463767	-7.07475	1.49714e-12	2.14701e-11	oxidoreductase, 2OG-Fe(II) oxygenase family protein
AT3G01060	372.362	-3.96754	0.243442	-16.2976	1.02582e-59	1.79945e-57	unknown protein; Has 640 Blast hits to 638 proteins in 201 species: Archae - 0; Bacteria - 293; Metazoa - 0; Fungi - 71; Plants - 72; Viruses - 0; Other Eukaryotes - 204 (source: NCBI BLink).
AT3G01260	67.5981	-3.77262	0.433839	-8.69589	3.44115e-18	8.02704e-17	Galactose mutarotase-like superfamily protein
AT3G01290	918.506	2.34207	0.179245	13.0663	5.13084e-39	3.6409e-37	SPFH/Band 7/PHB domain-containing membrane-associated protein family
AT3G01420	5333.16	2.33254	0.145586	16.0217	9.01995e-58	1.45427e-55	Peroxidase superfamily protein
AT3G01440	209.302	-2.57896	0.261058	-9.87889	5.13981e-23	1.6525e-21	PsbQ-like 1
AT3G01550	217.2	-2.5229	0.247044	-10.2124	1.74583e-24	6.07631e-23	phosphoenolpyruvate (pep)/phosphate translocator 2
AT3G02140	335.011	4.01045	0.27874	14.3878	6.17588e-47	6.35767e-45	AFP2 (ABI five-binding protein 2) family protein
AT3G02380	244.069	-3.09515	0.255215	-12.1276	7.54253e-34	4.18696e-32	CONSTANS-like 2
AT3G02480	690.041	5.41026	0.301082	17.9694	3.38405e-72	9.51309e-70	Late embryogenesis abundant protein (LEA) family protein
AT3G02550	1917.34	4.94918	0.538375	9.19281	3.82714e-20	1.0209e-18	LOB domain-containing protein 41
AT3G02800	82.8909	2.76411	0.385079	7.17803	7.07243e-13	1.04219e-11	Tyrosine phosphatase family protein
AT3G02830	631.274	-2.26362	0.202191	-11.1955	4.29186e-29	1.88215e-27	zinc finger protein 1
AT3G02870	540.141	-2.60557	0.197409	-13.1988	8.91259e-40	6.536e-38	Inositol monophosphatase family protein
AT3G02885	106.039	-2.12473	0.328611	-6.46579	1.0077e-10	1.21673e-09	GAST1 protein homolog 5
AT3G03020	263.841	2.66716	0.280769	9.49948	2.10937e-21	6.10993e-20	unknown protein; FUNCTIONS IN: molecular_function unknown; INVOLVED IN: biological_process unknown; LOCATED IN: chloroplast; EXPRESSED IN: 21 plant structures; EXPRESSED DURING: 13 growth stages; Has 5 Blast hits to 5 proteins in 1 species: Archae - 0; Bacteria - 0; Metazoa - 0; Fungi - 0; Plants - 5; Viruses - 0; Other Eukaryotes - 0 (source: NCBI BLink).
AT3G03190	134.519	-2.95954	0.309767	-9.55407	1.24693e-21	3.68483e-20	glutathione S-transferase F11
AT3G03270	1558.21	3.60396	0.201119	17.9195	8.30479e-72	2.27624e-69	Adenine nucleotide alpha hydrolases-like superfamily protein
AT3G03341	186.011	3.88848	0.326947	11.8933	1.28213e-32	6.64617e-31	unknown protein; Has 30201 Blast hits to 17322 proteins in 780 species: Archae - 12; Bacteria - 1396; Metazoa - 17338; Fungi - 3422; Plants - 5037; Viruses - 0; Other Eukaryotes - 2996 (source: NCBI BLink).
AT3G03770	357.665	-2.03361	0.22147	-9.18233	4.2186e-20	1.12259e-18	Leucine-rich repeat protein kinase family protein
AT3G03780	2299.53	-3.00208	0.151429	-19.825	1.81188e-87	8.45302e-85	methionine synthase 2
AT3G04000	132.629	2.9381	0.329294	8.92244	4.56119e-19	1.13202e-17	NAD(P)-binding Rossmann-fold superfamily protein
AT3G04070	326.857	2.27169	0.238395	9.5291	1.58648e-21	4.66311e-20	NAC domain containing protein 47
AT3G04140	114.295	-4.3784	0.384444	-11.3889	4.74947e-30	2.17415e-28	Ankyrin repeat family protein
AT3G04290	694.78	-2.40679	0.183867	-13.0899	3.76209e-39	2.68701e-37	Li-tolerant lipase 1
AT3G05360	169.606	2.5976	0.288435	9.00584	2.14019e-19	5.4631e-18	receptor like protein 30
AT3G05880	8298	2.75401	0.153267	17.9687	3.4291e-72	9.51771e-70	Low temperature and salt responsive protein family
AT3G05890	641.464	2.4672	0.240351	10.265	1.01342e-24	3.57831e-23	Low temperature and salt responsive protein family
AT3G06145	46.6434	-2.84493	0.479102	-5.93804	2.88442e-09	2.91998e-08	unknown protein; Has 15 Blast hits to 15 proteins in 7 species: Archae - 0; Bacteria - 0; Metazoa - 0; Fungi - 0; Plants - 15; Viruses - 0; Other Eukaryotes - 0 (source: NCBI BLink).
AT3G06435	134.897	4.09254	0.40665	10.064	7.96563e-24	2.65848e-22	Expressed protein
AT3G06460	4.56157	-2.45942	0.842432	-2.91942	0.00350679	0.0124584	GNS1/SUR4 membrane protein family
AT3G06868	97.1305	-2.24209	0.32954	-6.80369	1.01974e-11	1.34132e-10	unknown protein; FUNCTIONS IN: molecular_function unknown; INVOLVED IN: biological_process unknown; LOCATED IN: cellular_component unknown; BEST Arabidopsis thaliana protein match is: unknown protein (TAIR:AT5G49100.1); Has 30201 Blast hits to 17322 proteins in 780 species: Archae - 12; Bacteria - 1396; Metazoa - 17338; Fungi - 3422; Plants - 5037; Viruses - 0; Other Eukaryotes - 2996 (source: NC…
AT3G07070	7.72788	-2.12772	0.783728	-2.71487	0.00663009	0.0217306	Protein kinase superfamily protein
AT3G07195	24.0244	-2.55114	0.584318	-4.36602	1.2653e-05	7.69606e-05	RPM1-interacting protein 4 (RIN4) family protein
AT3G07250	11.0203	3.40326	0.80864	4.20862	2.56939e-05	0.000148533	nuclear transport factor 2 (NTF2) family protein / RNA recognition motif (RRM)-containing protein
AT3G07650	792.95	3.42616	0.203615	16.8266	1.55724e-63	3.19119e-61	CONSTANS-like 9
AT3G08660	49.2082	-2.40196	0.448587	-5.35452	8.5786e-08	7.10359e-07	Phototropic-responsive NPH3 family protein
AT3G08770	730.825	-2.07476	0.201681	-10.2873	8.04076e-25	2.8483e-23	lipid transfer protein 6
AT3G08940	15705.3	-2.05444	0.188116	-10.9211	9.13381e-28	3.76461e-26	light harvesting complex photosystem II
AT3G09160	36.7405	-2.32732	0.481738	-4.8311	1.35782e-06	9.62588e-06	RNA-binding (RRM/RBD/RNP motifs) family protein
AT3G09162	44.7326	-2.16673	0.455454	-4.75729	1.96206e-06	1.36103e-05	unknown protein; FUNCTIONS IN: molecular_function unknown; INVOLVED IN: biological_process unknown; LOCATED IN: endomembrane system; EXPRESSED IN: stem, root, inflorescence, cultured cell, leaf; Has 35333 Blast hits to 34131 proteins in 2444 species: Archae - 798; Bacteria - 22429; Metazoa - 974; Fungi - 991; Plants - 531; Viruses - 0; Other Eukaryotes - 9610 (source: NCBI BLink).
AT3G09450	10.453	-3.06724	0.775347	-3.95595	7.62297e-05	0.000401318	CONTAINS InterPro DOMAIN/s: Fusaric acid resistance protein, conserved region (InterPro:IPR006726); BEST Arabidopsis thaliana protein match is: unknown protein (TAIR:AT2G28780.1); Has 503 Blast hits to 494 proteins in 215 species: Archae - 0; Bacteria - 423; Metazoa - 0; Fungi - 0; Plants - 65; Viruses - 0; Other Eukaryotes - 15 (source: NCBI BLink).
AT3G09580	134.239	-2.09205	0.288562	-7.24989	4.17101e-13	6.27282e-12	FAD/NAD(P)-binding oxidoreductase family protein
AT3G09600	104.558	-2.39562	0.333118	-7.19151	6.40793e-13	9.50012e-12	Homeodomain-like superfamily protein
AT3G09640	19.7574	3.13213	0.694729	4.50842	6.53131e-06	4.1826e-05	ascorbate peroxidase 2
AT3G09910	157.937	2.26525	0.299157	7.5721	3.67225e-14	6.09088e-13	RAB GTPase homolog C2B
AT3G09950	35.5459	2.7905	0.547492	5.09687	3.45315e-07	2.65581e-06	unknown protein; BEST Arabidopsis thaliana protein match is: unknown protein (TAIR:AT5G41761.1); Has 128 Blast hits to 128 proteins in 12 species: Archae - 0; Bacteria - 0; Metazoa - 0; Fungi - 0; Plants - 128; Viruses - 0; Other Eukaryotes - 0 (source: NCBI BLink).
AT3G10040	2374.14	5.04282	0.475245	10.611	2.64941e-26	9.98172e-25	sequence-specific DNA binding transcription factors
AT3G10150	13.2892	-2.97501	0.720485	-4.12918	3.64067e-05	0.000204637	purple acid phosphatase 16
AT3G10985	1471.99	2.66472	0.208735	12.766	2.5383e-37	1.65155e-35	senescence associated gene 20
AT3G11090	102.705	-2.55474	0.364181	-7.01502	2.29911e-12	3.22332e-11	LOB domain-containing protein 21
AT3G11415	13.6281	3.3168	0.767192	4.3233	1.53712e-05	9.22654e-05	NONE
AT3G11591	7.77605	-2.09419	0.784097	-2.67083	0.00756631	0.0243515	unknown protein; Has 30201 Blast hits to 17322 proteins in 780 species: Archae - 12; Bacteria - 1396; Metazoa - 17338; Fungi - 3422; Plants - 5037; Viruses - 0; Other Eukaryotes - 2996 (source: NCBI BLink).
AT3G12320	388.967	-3.07227	0.21614	-14.2142	7.477e-46	7.28659e-44	unknown protein; BEST Arabidopsis thaliana protein match is: unknown protein (TAIR:AT5G06980.4); Has 102 Blast hits to 102 proteins in 16 species: Archae - 0; Bacteria - 0; Metazoa - 0; Fungi - 0; Plants - 98; Viruses - 0; Other Eukaryotes - 4 (source: NCBI BLink).
AT3G12510	136.621	2.74379	0.338527	8.10507	5.27167e-16	1.02113e-14	MADS-box family protein
AT3G12580	1083.38	2.35197	0.173873	13.5269	1.08512e-41	9.01267e-40	heat shock protein 70
AT3G12960	4.55013	2.23773	0.842357	2.65651	0.00789549	0.0252626	unknown protein; Has 44 Blast hits to 44 proteins in 14 species: Archae - 0; Bacteria - 0; Metazoa - 0; Fungi - 0; Plants - 44; Viruses - 0; Other Eukaryotes - 0 (source: NCBI BLink).
AT3G13080	2085.59	2.70576	0.164839	16.4145	1.50625e-60	2.72955e-58	multidrug resistance-associated protein 3
AT3G13520	1767.55	2.39386	0.159331	15.0244	5.0791e-51	6.22176e-49	arabinogalactan protein 12
AT3G13760	14.512	-3.34161	0.72172	-4.63007	3.65547e-06	2.43258e-05	Cysteine/Histidine-rich C1 domain family protein
AT3G13840	5.63272	-2.48103	0.828741	-2.99373	0.0027559	0.0100967	GRAS family transcription factor
AT3G14760	71.2331	-2.15509	0.379849	-5.67356	1.39863e-08	1.29564e-07	unknown protein; FUNCTIONS IN: molecular_function unknown; INVOLVED IN: biological_process unknown; LOCATED IN: endomembrane system; EXPRESSED IN: 6 plant structures; EXPRESSED DURING: LP.04 four leaves visible, LP.02 two leaves visible; Has 63 Blast hits to 63 proteins in 13 species: Archae - 0; Bacteria - 0; Metazoa - 0; Fungi - 0; Plants - 63; Viruses - 0; Other Eukaryotes - 0 (source: NCBI BL…
AT3G14990	5348.87	2.43306	0.166782	14.5882	3.33687e-48	3.69533e-46	Class I glutamine amidotransferase-like superfamily protein
AT3G15200	39.1861	2.37953	0.499841	4.76057	1.93045e-06	1.34208e-05	Tetratricopeptide repeat (TPR)-like superfamily protein
AT3G15310	8.26605	-3.43678	0.818235	-4.20024	2.66637e-05	0.000153723	transposable element gene
AT3G15354	356.97	-3.21489	0.22464	-14.3113	1.8602e-46	1.87104e-44	SPA1-related 3
AT3G15356	313.431	2.31952	0.279439	8.30065	1.0354e-16	2.12576e-15	Legume lectin family protein
AT3G15440	22.9353	4.04071	0.725646	5.56843	2.57042e-08	2.29299e-07	BEST Arabidopsis thaliana protein match is: RING/U-box superfamily protein (TAIR:AT3G15740.1); Has 12 Blast hits to 12 proteins in 2 species: Archae - 0; Bacteria - 0; Metazoa - 0; Fungi - 0; Plants - 12; Viruses - 0; Other Eukaryotes - 0 (source: NCBI BLink).
AT3G15450	9649.22	2.67077	0.161802	16.5064	3.29959e-61	6.23708e-59	Aluminium induced protein with YGL and LRDR motifs
AT3G15500	257.54	2.87301	0.27088	10.6062	2.78797e-26	1.04857e-24	NAC domain containing protein 3
AT3G15534	8.69948	2.29145	0.787739	2.90889	0.00362717	0.0128424	unknown protein; FUNCTIONS IN: molecular_function unknown; INVOLVED IN: biological_process unknown; LOCATED IN: cellular_component unknown; BEST Arabidopsis thaliana protein match is: unknown protein (TAIR:AT1G52855.1); Has 30201 Blast hits to 17322 proteins in 780 species: Archae - 12; Bacteria - 1396; Metazoa - 17338; Fungi - 3422; Plants - 5037; Viruses - 0; Other Eukaryotes - 2996 (source: NC…
AT3G15570	433.32	-2.01231	0.208488	-9.65192	4.82429e-22	1.4631e-20	Phototropic-responsive NPH3 family protein
AT3G15670	91.0291	4.65499	0.521797	8.92107	4.61794e-19	1.14415e-17	Late embryogenesis abundant protein (LEA) family protein
AT3G15700	4.03485	-2.00062	0.841197	-2.3783	0.0173925	0.049483	P-loop containing nucleoside triphosphate hydrolases superfamily protein
AT3G16250	445.628	-2.61648	0.225272	-11.6148	3.46715e-31	1.67086e-29	NDH-dependent cyclic electron flow 1
AT3G16330	95.7659	2.88136	0.413599	6.96656	3.24794e-12	4.47909e-11	unknown protein; BEST Arabidopsis thaliana protein match is: unknown protein (TAIR:AT1G52140.1); Has 109 Blast hits to 109 proteins in 16 species: Archae - 0; Bacteria - 0; Metazoa - 0; Fungi - 0; Plants - 109; Viruses - 0; Other Eukaryotes - 0 (source: NCBI BLink).
AT3G17050	557.422	2.22834	0.51977	4.28717	1.80962e-05	0.000107504	transposable element gene
AT3G17110	651.833	4.52755	0.248118	18.2476	2.16382e-74	6.49946e-72	pseudogene, glycine-rich protein
AT3G17130	37.9063	-2.00779	0.48356	-4.1521	3.29444e-05	0.000186515	Plant invertase/pectin methylesterase inhibitor superfamily protein
AT3G17520	677.462	7.17687	0.401283	17.8848	1.54859e-71	4.1921e-69	Late embryogenesis abundant protein (LEA) family protein
AT3G17640	126.811	-3.07978	0.323705	-9.51418	1.8315e-21	5.36172e-20	Leucine-rich repeat (LRR) family protein
AT3G18217	25.3143	-2.02242	0.557742	-3.62609	0.000287747	0.00133335	MIR157C; miRNA
AT3G18710	138.352	-2.15739	0.29619	-7.28379	3.2456e-13	4.95242e-12	plant U-box 29
AT3G19200	50.4497	2.32642	0.482173	4.82487	1.40096e-06	9.90931e-06	unknown protein; BEST Arabidopsis thaliana protein match is: unknown protein (TAIR:AT4G34419.1); Has 51 Blast hits to 51 proteins in 10 species: Archae - 0; Bacteria - 0; Metazoa - 0; Fungi - 0; Plants - 51; Viruses - 0; Other Eukaryotes - 0 (source: NCBI BLink).
AT3G19430	18.9417	-2.26043	0.623411	-3.6259	0.000287957	0.00133404	late embryogenesis abundant protein-related / LEA protein-related
AT3G19615	20.7368	2.74994	0.665753	4.13057	3.61863e-05	0.000203451	unknown protein; FUNCTIONS IN: molecular_function unknown; INVOLVED IN: biological_process unknown; LOCATED IN: cellular_component unknown; Has 10 Blast hits to 10 proteins in 5 species: Archae - 0; Bacteria - 0; Metazoa - 0; Fungi - 0; Plants - 10; Viruses - 0; Other Eukaryotes - 0 (source: NCBI BLink).
AT3G19680	1285.53	3.49187	0.234194	14.9102	2.8304e-50	3.37294e-48	Protein of unknown function (DUF1005)
AT3G19710	1309.19	-2.07167	0.191576	-10.8138	2.96009e-27	1.17159e-25	branched-chain aminotransferase4
AT3G20380	87.88	-3.16911	0.386687	-8.19553	2.49498e-16	4.96889e-15	TRAF-like family protein
AT3G20395	400.17	5.0025	0.325213	15.3822	2.15393e-53	2.91539e-51	RING/U-box superfamily protein
AT3G20660	135.174	2.17619	0.303917	7.16048	8.03966e-13	1.17602e-11	organic cation/carnitine transporter4
AT3G20810	345.139	2.59722	0.230667	11.2596	2.07624e-29	9.2532e-28	2-oxoglutarate (2OG) and Fe(II)-dependent oxygenase superfamily protein
AT3G20935	8.62681	-2.26662	0.773108	-2.93183	0.00336971	0.0120319	cytochrome P450, family 705, subfamily A, polypeptide 28
AT3G21050	18.5094	-2.4725	0.625501	-3.95284	7.72302e-05	0.000406098	transposable element gene
AT3G21150	17.8657	-3.41962	0.690559	-4.95196	7.34692e-07	5.40046e-06	B-box 32
AT3G21320	12.5917	3.15238	0.772637	4.08003	4.503e-05	0.000247586	BEST Arabidopsis thaliana protein match is: hydroxyproline-rich glycoprotein family protein (TAIR:AT2G25930.1); Has 63 Blast hits to 58 proteins in 21 species: Archae - 0; Bacteria - 0; Metazoa - 3; Fungi - 0; Plants - 58; Viruses - 0; Other Eukaryotes - 2 (source: NCBI BLink).
AT3G21330	73.4142	3.62058	0.452461	8.00197	1.22442e-15	2.28298e-14	basic helix-loop-helix (bHLH) DNA-binding superfamily protein
AT3G21520	184.779	4.61858	0.376432	12.2694	1.3228e-34	7.55337e-33	DUF679 domain membrane protein 1
AT3G21780	38.127	2.06411	0.496704	4.15561	3.24417e-05	0.000183906	UDP-glucosyl transferase 71B6
AT3G21870	77.3726	-2.64614	0.383246	-6.90456	5.0361e-12	6.80385e-11	cyclin p2;1
AT3G21890	18.5192	-2.14435	0.622313	-3.44578	0.000569423	0.00247193	B-box type zinc finger family protein
AT3G22370	1955.06	2.1808	0.188965	11.5407	8.22086e-31	3.89328e-29	alternative oxidase 1A
AT3G22540	38.6675	-5.08058	0.643894	-7.89039	3.01242e-15	5.49072e-14	Protein of unknown function (DUF1677)
AT3G22600	855.062	2.78054	0.189091	14.7047	6.01142e-49	6.86522e-47	Bifunctional inhibitor/lipid-transfer protein/seed storage 2S albumin superfamily protein
AT3G22830	1063.06	6.83029	0.308195	22.1622	7.95337e-109	6.01357e-106	heat shock transcription factor A6B
AT3G22910	187.584	3.61437	0.318174	11.3597	6.63588e-30	3.01878e-28	ATPase E1-E2 type family protein / haloacid dehalogenase-like hydrolase family protein
AT3G23030	2635.23	2.19008	0.147346	14.8634	5.69204e-50	6.63879e-48	indole-3-acetic acid inducible 2
AT3G23150	649.877	2.68058	0.234438	11.434	2.82667e-30	1.30485e-28	Signal transduction histidine kinase, hybrid-type, ethylene sensor
AT3G23170	424.041	2.43502	0.582713	4.17877	2.93093e-05	0.000167666	unknown protein; BEST Arabidopsis thaliana protein match is: unknown protein (TAIR:AT4G14450.1); Has 74 Blast hits to 74 proteins in 6 species: Archae - 0; Bacteria - 0; Metazoa - 0; Fungi - 0; Plants - 74; Viruses - 0; Other Eukaryotes - 0 (source: NCBI BLink).
AT3G23290	68.9982	-2.24891	0.383597	-5.8627	4.55398e-09	4.48988e-08	Protein of unknown function (DUF640)
AT3G23510	41.2388	-2.77114	0.492592	-5.62564	1.84823e-08	1.68088e-07	Cyclopropane-fatty-acyl-phospholipid synthase
AT3G24300	236.144	-4.16433	0.284951	-14.6142	2.28085e-48	2.53869e-46	ammonium transporter 1;3
AT3G24310	77.7202	3.70939	0.461162	8.04356	8.72656e-16	1.64671e-14	myb domain protein 305
AT3G24420	151.836	3.74884	0.346548	10.8177	2.83891e-27	1.12974e-25	alpha/beta-Hydrolases superfamily protein
AT3G24460	131.853	-2.3522	0.29789	-7.8962	2.87525e-15	5.24943e-14	Serinc-domain containing serine and sphingolipid biosynthesis protein
AT3G24500	406.017	2.07259	0.215708	9.60835	7.37205e-22	2.20829e-20	multiprotein bridging factor 1C
AT3G24750	21.4312	-3.34192	0.641054	-5.21316	1.85651e-07	1.47545e-06	unknown protein; Has 25 Blast hits to 25 proteins in 12 species: Archae - 0; Bacteria - 8; Metazoa - 2; Fungi - 0; Plants - 15; Viruses - 0; Other Eukaryotes - 0 (source: NCBI BLink).
AT3G25225	6.98444	2.27723	0.820126	2.77668	0.00549176	0.0184238	pseudogene, hypothetical protein
AT3G25250	138.879	2.10995	0.315217	6.69365	2.17677e-11	2.78634e-10	AGC (cAMP-dependent, cGMP-dependent and protein kinase C) kinase family protein
AT3G25573	6.37386	2.66212	0.835756	3.18529	0.0014461	0.00571533	unknown protein; FUNCTIONS IN: molecular_function unknown; INVOLVED IN: biological_process unknown; LOCATED IN: endomembrane system; Has 30201 Blast hits to 17322 proteins in 780 species: Archae - 12; Bacteria - 1396; Metazoa - 17338; Fungi - 3422; Plants - 5037; Viruses - 0; Other Eukaryotes - 2996 (source: NCBI BLink).
AT3G25620	134.923	2.35912	0.305976	7.71014	1.25676e-14	2.17841e-13	ABC-2 type transporter family protein
AT3G26310	177.364	-2.5404	0.265651	-9.56293	1.14466e-21	3.39634e-20	cytochrome P450, family 71, subfamily B, polypeptide 35
AT3G26320	12.2268	-3.34569	0.749758	-4.46236	8.10604e-06	5.10311e-05	cytochrome P450, family 71, subfamily B, polypeptide 36
AT3G26570	1336.94	-2.81792	0.165972	-16.9783	1.18943e-64	2.46043e-62	phosphate transporter 2;1
AT3G26590	98.1118	-2.63425	0.349332	-7.54084	4.66968e-14	7.68132e-13	MATE efflux family protein
AT3G26932	189.421	-2.28717	0.260111	-8.79303	1.45573e-18	3.47711e-17	dsRNA-binding protein 3
AT3G27170	162.684	-2.18004	0.276105	-7.89567	2.88749e-15	5.26738e-14	chloride channel B
AT3G27220	640.937	3.66	0.234192	15.6282	4.67722e-55	6.79189e-53	Galactose oxidase/kelch repeat superfamily protein
AT3G27690	10455.8	-5.75373	0.160058	-35.9477	5.49385e-283	1.20464e-278	photosystem II light harvesting complex gene 2.3
AT3G27770	2504.42	2.22185	0.160365	13.8549	1.18804e-43	1.042e-41	unknown protein; FUNCTIONS IN: molecular_function unknown; INVOLVED IN: biological_process unknown; LOCATED IN: endomembrane system; EXPRESSED IN: 22 plant structures; EXPRESSED DURING: 13 growth stages; BEST Arabidopsis thaliana protein match is: unknown protein (TAIR:AT5G62960.1); Has 158 Blast hits to 157 proteins in 21 species: Archae - 0; Bacteria - 0; Metazoa - 13; Fungi - 0; Plants - 141; …
AT3G28007	249.785	2.39347	0.254956	9.38777	6.1285e-21	1.72725e-19	Nodulin MtN3 family protein
AT3G28070	264.79	-3.56878	0.255267	-13.9805	2.04922e-44	1.88005e-42	nodulin MtN21 /EamA-like transporter family protein
AT3G28080	189.458	-2.84081	0.263646	-10.7751	4.51356e-27	1.77363e-25	nodulin MtN21 /EamA-like transporter family protein
AT3G28130	347.334	-2.53602	0.212198	-11.9512	6.40085e-33	3.38196e-31	nodulin MtN21 /EamA-like transporter family protein
AT3G28210	405.476	4.5219	0.274948	16.4464	8.89737e-61	1.63943e-58	zinc finger (AN1-like) family protein
AT3G28270	131.876	-3.3934	0.35145	-9.65541	4.66305e-22	1.41812e-20	Protein of unknown function (DUF677)
AT3G28340	109.336	2.38963	0.346476	6.89696	5.31272e-12	7.15992e-11	galacturonosyltransferase-like 10
AT3G28550	465.306	-2.12532	0.223572	-9.5062	1.9776e-21	5.77402e-20	Proline-rich extensin-like family protein
AT3G28740	566.496	3.04708	0.209088	14.5732	4.1602e-48	4.56103e-46	Cytochrome P450 superfamily protein
AT3G29030	253.422	-3.08936	0.24677	-12.5192	5.86467e-36	3.63262e-34	expansin A5
AT3G29370	115.188	2.07974	0.322001	6.4588	1.05534e-10	1.27145e-09	unknown protein; BEST Arabidopsis thaliana protein match is: unknown protein (TAIR:AT5G39240.1); Has 16 Blast hits to 16 proteins in 5 species: Archae - 0; Bacteria - 0; Metazoa - 0; Fungi - 0; Plants - 16; Viruses - 0; Other Eukaryotes - 0 (source: NCBI BLink).
AT3G29575	1583.88	3.35272	0.18083	18.5407	9.69222e-77	3.03602e-74	ABI five binding protein 3
AT3G29590	91.1203	-3.7325	0.396912	-9.40386	5.25995e-21	1.49204e-19	HXXXD-type acyl-transferase family protein
AT3G30210	81.1429	5.23858	0.58132	9.01153	2.03204e-19	5.19306e-18	myb domain protein 121
AT3G30775	827.604	2.06627	0.183864	11.238	2.65314e-29	1.17526e-27	Methylenetetrahydrofolate reductase family protein
AT3G30875	39.2733	-2.00584	0.475914	-4.21471	2.50105e-05	0.000144889	pseudogene, putative multidrug resistance protein, similar to multidrug resistance protein 1 homolog GB:T06165 GI:7442649 from (Hordeum vulgare); blastp match of 54% identity and 0. P-value to GP|2292907|emb|CAA71179.1||Y10099 P-glycoprotein homologue {Hordeum vulgare subsp. vulgare}
AT3G32030	17.9766	-2.75947	0.652194	-4.23106	2.32589e-05	0.000135674	Terpenoid cyclases/Protein prenyltransferases superfamily protein
AT3G32040	12.3009	-3.6682	0.76827	-4.77462	1.80051e-06	1.25812e-05	Terpenoid synthases superfamily protein
AT3G43190	157.202	2.32732	0.297909	7.81219	5.6201e-15	1.00762e-13	sucrose synthase 4
AT3G43670	205.288	-2.47059	0.249904	-9.88615	4.78042e-23	1.54375e-21	Copper amine oxidase family protein
AT3G43715	3.57959	-2.19052	0.840978	-2.60473	0.00919466	0.028696	transposable element gene
AT3G43960	93.2137	-2.01485	0.327293	-6.15609	7.45638e-10	8.09386e-09	Cysteine proteinases superfamily protein
AT3G44020	161.844	-2.00608	0.294693	-6.80735	9.94141e-12	1.30922e-10	thylakoid lumenal P17.1 protein
AT3G44450	154.596	-5.07673	0.390532	-12.9995	1.23081e-38	8.59488e-37	unknown protein; BEST Arabidopsis thaliana protein match is: unknown protein (TAIR:AT3G52740.1); Has 63 Blast hits to 63 proteins in 12 species: Archae - 0; Bacteria - 0; Metazoa - 0; Fungi - 0; Plants - 63; Viruses - 0; Other Eukaryotes - 0 (source: NCBI BLink).
AT3G44735	669.403	2.15905	0.187483	11.516	1.09604e-30	5.13525e-29	PHYTOSULFOKINE 3 PRECURSOR
AT3G44970	122.052	-3.15077	0.322331	-9.77495	1.44233e-22	4.52447e-21	Cytochrome P450 superfamily protein
AT3G44990	841.352	-4.76607	0.198576	-24.0012	2.70016e-127	4.93386e-124	xyloglucan endo-transglycosylase-related 8
AT3G45140	6137.43	-2.00636	0.217604	-9.22026	2.96373e-20	7.9737e-19	lipoxygenase 2
AT3G45650	103.664	-2.46923	0.323771	-7.62645	2.41314e-14	4.07022e-13	nitrate excretion transporter1
AT3G45710	124.763	-2.65929	0.31709	-8.38656	5.00588e-17	1.05542e-15	Major facilitator superfamily protein
AT3G45730	369.414	2.0831	0.250253	8.32398	8.50598e-17	1.75953e-15	unknown protein; Has 3 Blast hits to 3 proteins in 1 species: Archae - 0; Bacteria - 0; Metazoa - 0; Fungi - 0; Plants - 3; Viruses - 0; Other Eukaryotes - 0 (source: NCBI BLink).
AT3G45970	1105.36	5.02605	0.214552	23.4258	2.33466e-121	3.01131e-118	expansin-like A1
AT3G46080	44.4514	2.85298	0.514988	5.53989	3.02667e-08	2.6782e-07	C2H2-type zinc finger family protein
AT3G46190	4.21712	2.13477	0.842425	2.53408	0.0112744	0.0342495	TRAF-like family protein
AT3G46230	114.002	2.11611	0.32193	6.57318	4.92515e-11	6.10479e-10	heat shock protein 17.4
AT3G46270	73.3682	-2.93889	0.385728	-7.61908	2.55483e-14	4.2993e-13	receptor protein kinase-related
AT3G46330	15.0718	-3.39525	0.713723	-4.75709	1.96399e-06	1.36194e-05	Leucine-rich repeat protein kinase family protein
AT3G46490	76.8408	-2.84594	0.373934	-7.61081	2.72385e-14	4.56969e-13	2-oxoglutarate (2OG) and Fe(II)-dependent oxygenase superfamily protein
AT3G46640	693.723	2.09869	0.18188	11.5389	8.40412e-31	3.97149e-29	Homeodomain-like superfamily protein
AT3G46810	7.85543	-2.643	0.799495	-3.30583	0.000946947	0.00392434	Cysteine/Histidine-rich C1 domain family protein
AT3G46880	6.11208	-2.28834	0.814036	-2.8111	0.00493717	0.0167919	unknown protein; FUNCTIONS IN: molecular_function unknown; INVOLVED IN: biological_process unknown; LOCATED IN: chloroplast; EXPRESSED IN: 14 plant structures; EXPRESSED DURING: 9 growth stages; BEST Arabidopsis thaliana protein match is: unknown protein (TAIR:AT5G59080.1); Has 51 Blast hits to 51 proteins in 8 species: Archae - 0; Bacteria - 0; Metazoa - 0; Fungi - 0; Plants - 51; Viruses - 0; O…
AT3G46900	84.8987	-2.7334	0.373034	-7.32747	2.34545e-13	3.62685e-12	copper transporter 2
AT3G47340	2490.39	2.55327	0.179109	14.2554	4.15003e-46	4.08061e-44	glutamine-dependent asparagine synthase 1
AT3G47380	51.5692	-2.65933	0.454056	-5.85683	4.71772e-09	4.64154e-08	Plant invertase/pectin methylesterase inhibitor superfamily protein
AT3G47430	138.135	-3.69606	0.33096	-11.1677	5.86917e-29	2.55344e-27	peroxin 11B
AT3G47500	584.004	-2.38289	0.184973	-12.8823	5.65874e-38	3.79447e-36	cycling DOF factor 3
AT3G47510	243.643	2.00359	0.254868	7.86127	3.80262e-15	6.87388e-14	unknown protein; FUNCTIONS IN: molecular_function unknown; INVOLVED IN: biological_process unknown; LOCATED IN: endomembrane system; EXPRESSED IN: 19 plant structures; EXPRESSED DURING: 11 growth stages; Has 15 Blast hits to 15 proteins in 7 species: Archae - 0; Bacteria - 0; Metazoa - 0; Fungi - 0; Plants - 15; Viruses - 0; Other Eukaryotes - 0 (source: NCBI BLink).
AT3G47720	14.7401	3.69869	0.798216	4.63369	3.59199e-06	2.39106e-05	similar to RCD one 4
AT3G47875	22.2577	2.02943	0.595551	3.40764	0.00065527	0.00280847	transposable element gene
AT3G48200	1106.25	-2.0288	0.162174	-12.51	6.58344e-36	4.06634e-34	unknown protein; FUNCTIONS IN: molecular_function unknown; INVOLVED IN: biological_process unknown; LOCATED IN: endomembrane system; EXPRESSED IN: 21 plant structures; EXPRESSED DURING: 13 growth stages; Has 210 Blast hits to 148 proteins in 42 species: Archae - 0; Bacteria - 118; Metazoa - 0; Fungi - 0; Plants - 48; Viruses - 0; Other Eukaryotes - 44 (source: NCBI BLink).
AT3G48280	35.5541	-2.90122	0.510334	-5.68495	1.30848e-08	1.21727e-07	cytochrome P450, family 71, subfamily A, polypeptide 25
AT3G48290	14.6646	-2.88691	0.705373	-4.09275	4.26294e-05	0.000235747	cytochrome P450, family 71, subfamily A, polypeptide 24
AT3G48360	2983.44	3.26103	0.152247	21.4193	8.83604e-102	5.38189e-99	BTB and TAZ domain protein 2
AT3G48510	91.6629	4.065	0.479072	8.48515	2.15432e-17	4.69095e-16	unknown protein; BEST Arabidopsis thaliana protein match is: unknown protein (TAIR:AT5G63350.1); Has 98 Blast hits to 98 proteins in 11 species: Archae - 0; Bacteria - 0; Metazoa - 0; Fungi - 0; Plants - 98; Viruses - 0; Other Eukaryotes - 0 (source: NCBI BLink).
AT3G48520	412.348	5.02107	0.295189	17.0097	6.95879e-65	1.46717e-62	cytochrome P450, family 94, subfamily B, polypeptide 3
AT3G49570	205.63	-2.667	0.257565	-10.3547	3.98518e-25	1.44196e-23	response to low sulfur 3
AT3G49580	284.833	-2.60012	0.268416	-9.68694	3.42651e-22	1.04788e-20	response to low sulfur 1
AT3G49930	14.9246	-2.25884	0.689244	-3.27727	0.00104816	0.00429992	C2H2 and C2HC zinc fingers superfamily protein
AT3G50270	162.276	-2.25846	0.272273	-8.29481	1.08759e-16	2.22458e-15	HXXXD-type acyl-transferase family protein
AT3G50480	230.359	2.52868	0.303492	8.33194	7.95313e-17	1.65297e-15	homolog of RPW8 4
AT3G50740	469.815	-2.69057	0.222808	-12.0757	1.41893e-33	7.77825e-32	UDP-glucosyl transferase 72E1
AT3G50750	312.319	-2.0832	0.222235	-9.37384	6.99379e-21	1.96103e-19	BES1/BZR1 homolog 1
AT3G50930	321.388	2.38371	0.275738	8.64482	5.38895e-18	1.23732e-16	cytochrome BC1 synthesis
AT3G50970	4865.78	4.52025	0.161729	27.9495	6.6764e-172	2.43989e-168	dehydrin family protein
AT3G51080	110.357	-2.38278	0.319648	-7.4544	9.02781e-14	1.4428e-12	GATA transcription factor 6
AT3G51810	4.97949	2.34985	0.841509	2.79242	0.00523147	0.0176586	Stress induced protein
AT3G52310	33.8655	2.0617	0.514277	4.00894	6.09921e-05	0.000326986	ABC-2 type transporter family protein
AT3G52720	307.721	-2.80769	0.229436	-12.2374	1.96327e-34	1.11525e-32	alpha carbonic anhydrase 1
AT3G52780	32.6229	3.18582	0.582395	5.4702	4.49534e-08	3.88068e-07	Purple acid phosphatases superfamily protein
AT3G52910	115.384	-2.22383	0.30696	-7.24468	4.33477e-13	6.50571e-12	growth-regulating factor 4
AT3G53040	12.2202	2.28256	0.728196	3.13454	0.00172122	0.00664927	late embryogenesis abundant protein, putative / LEA protein, putative
AT3G53450	16.4204	2.11956	0.66183	3.20258	0.00136201	0.00540833	Putative lysine decarboxylase family protein
AT3G53830	92.0824	-2.57265	0.34041	-7.55751	4.10871e-14	6.79424e-13	Regulator of chromosome condensation (RCC1) family protein
AT3G54580	647.177	-2.60046	0.208906	-12.448	1.43373e-35	8.66047e-34	Proline-rich extensin-like family protein
AT3G54590	322.503	-2.5739	0.248734	-10.348	4.27172e-25	1.54056e-23	hydroxyproline-rich glycoprotein
AT3G54600	515.976	-3.281	0.197782	-16.589	8.36881e-62	1.60967e-59	Class I glutamine amidotransferase-like superfamily protein
AT3G54770	14.3381	-2.04238	0.662774	-3.08156	0.00205921	0.00780776	RNA-binding (RRM/RBD/RNP motifs) family protein
AT3G54900	1092.01	-2.04153	0.17002	-12.0076	3.242e-33	1.74234e-31	CAX interacting protein 1
AT3G55090	153.937	3.04541	0.313238	9.72233	2.4218e-22	7.48981e-21	ABC-2 type transporter family protein
AT3G55150	26.2777	-2.03741	0.545512	-3.73486	0.000187818	0.000909919	exocyst subunit exo70 family protein H1
AT3G55240	453.957	-2.91329	0.200502	-14.53	7.82319e-48	8.4502e-46	Plant protein 1589 of unknown function
AT3G55430	1330.61	2.28989	0.242991	9.4238	4.35041e-21	1.24046e-19	O-Glycosyl hydrolases family 17 protein
AT3G55500	773.234	6.35878	0.323089	19.6812	3.12584e-86	1.37081e-83	expansin A16
AT3G55630	333.152	-2.33946	0.215618	-10.85	1.99376e-27	8.06588e-26	DHFS-FPGS homolog D
AT3G55700	12.0698	-2.1468	0.703381	-3.05211	0.00227239	0.00851593	UDP-Glycosyltransferase superfamily protein
AT3G55840	81.1404	2.94123	0.396615	7.41582	1.20871e-13	1.91085e-12	Hs1pro-1 protein
AT3G55970	52.6325	3.45818	0.522464	6.61898	3.61689e-11	4.53186e-10	jasmonate-regulated gene 21
AT3G56275	420.49	3.88966	0.242594	16.0336	7.44186e-58	1.20872e-55	pseudogene of unknown protein
AT3G56290	309.5	-2.93197	0.245481	-11.9438	6.9975e-33	3.66192e-31	unknown protein; Has 39 Blast hits to 39 proteins in 15 species: Archae - 0; Bacteria - 0; Metazoa - 0; Fungi - 0; Plants - 39; Viruses - 0; Other Eukaryotes - 0 (source: NCBI BLink).
AT3G57520	3204.59	2.57475	0.146999	17.5154	1.093e-68	2.63365e-66	seed imbibition 2
AT3G57760	108.95	2.71674	0.34784	7.81033	5.70369e-15	1.02094e-13	Protein kinase superfamily protein
AT3G58150	64.5936	3.14356	0.470131	6.68657	2.28467e-11	2.91595e-10	Optic atrophy 3 protein (OPA3)
AT3G58990	405.613	-3.52197	0.225824	-15.5961	7.73712e-55	1.10163e-52	isopropylmalate isomerase 1
AT3G59350	1959.64	4.36426	0.183339	23.8043	3.01587e-125	4.7235e-122	Protein kinase superfamily protein
AT3G59400	1797.35	-2.84143	0.187521	-15.1526	7.28179e-52	9.28302e-50	enzyme binding;tetrapyrrole binding
AT3G59710	15.4066	-2.1394	0.656721	-3.2577	0.00112318	0.00456159	NAD(P)-binding Rossmann-fold superfamily protein
AT3G59900	308.21	3.01358	0.257548	11.7011	1.2588e-31	6.17459e-30	auxin-regulated gene involved in organ size
AT3G60140	379.412	4.35448	0.271823	16.0195	9.33568e-58	1.49419e-55	Glycosyl hydrolase superfamily protein
AT3G61220	504.619	-2.40034	0.199484	-12.0327	2.39086e-33	1.29763e-31	NAD(P)-binding Rossmann-fold superfamily protein
AT3G61390	41.3214	2.80682	0.509533	5.50861	3.61681e-08	3.15582e-07	RING/U-box superfamily protein
AT3G61820	637.651	-2.33593	0.217893	-10.7206	8.14999e-27	3.16292e-25	Eukaryotic aspartyl protease family protein
AT3G61880	37.1259	-3.24462	0.531998	-6.09894	1.06775e-09	1.13819e-08	cytochrome p450 78a9
AT3G61890	842.098	2.20395	0.179598	12.2716	1.28728e-34	7.38908e-33	homeobox 12
AT3G61920	6.25494	-2.58237	0.823841	-3.13454	0.00172121	0.00664927	unknown protein; FUNCTIONS IN: molecular_function unknown; INVOLVED IN: N-terminal protein myristoylation; LOCATED IN: cellular_component unknown; EXPRESSED IN: shoot, hypocotyl, root, egg cell; BEST Arabidopsis thaliana protein match is: unknown protein (TAIR:AT1G64700.1); Has 77 Blast hits to 77 proteins in 8 species: Archae - 0; Bacteria - 0; Metazoa - 0; Fungi - 0; Plants - 77; Viruses - 0; O…
AT3G62090	346.004	2.98688	0.239283	12.4826	9.28578e-36	5.64015e-34	phytochrome interacting factor 3-like 2
AT3G62100	50.0094	2.45108	0.464001	5.2825	1.27436e-07	1.03301e-06	indole-3-acetic acid inducible 30
AT3G62680	80.1887	-2.41313	0.357944	-6.74165	1.56599e-11	2.03355e-10	proline-rich protein 3
AT3G62730	49.6932	3.22732	0.503351	6.41168	1.43929e-10	1.7096e-09	unknown protein; FUNCTIONS IN: molecular_function unknown; INVOLVED IN: biological_process unknown; LOCATED IN: endomembrane system; EXPRESSED IN: 13 plant structures; EXPRESSED DURING: LP.04 four leaves visible, 4 anthesis, LP.02 two leaves visible, petal differentiation and expansion stage; BEST Arabidopsis thaliana protein match is: unknown protein (TAIR:AT1G47980.1); Has 172 Blast hits to 172…
AT3G62990	32.6891	3.34721	0.592069	5.65342	1.5729e-08	1.44972e-07	unknown protein; FUNCTIONS IN: molecular_function unknown; INVOLVED IN: biological_process unknown; LOCATED IN: endomembrane system; BEST Arabidopsis thaliana protein match is: unknown protein (TAIR:AT2G47950.1); Has 22 Blast hits to 22 proteins in 5 species: Archae - 0; Bacteria - 0; Metazoa - 0; Fungi - 0; Plants - 22; Viruses - 0; Other Eukaryotes - 0 (source: NCBI BLink).
AT3G63050	12.3514	2.26251	0.724194	3.12417	0.00178305	0.00686033	unknown protein; BEST Arabidopsis thaliana protein match is: unknown protein (TAIR:AT2G48075.1); Has 30201 Blast hits to 17322 proteins in 780 species: Archae - 12; Bacteria - 1396; Metazoa - 17338; Fungi - 3422; Plants - 5037; Viruses - 0; Other Eukaryotes - 2996 (source: NCBI BLink).
AT3G63060	72.9711	3.40996	0.445938	7.6467	2.06196e-14	3.50215e-13	EID1-like 3
AT4G00910	50.7331	-2.81477	0.452083	-6.22623	4.77779e-10	5.33589e-09	Aluminium activated malate transporter family protein
AT4G01080	63.7339	-2.6688	0.397746	-6.7098	1.94885e-11	2.50337e-10	TRICHOME BIREFRINGENCE-LIKE 26
AT4G01120	1180.72	3.31499	0.176633	18.7677	1.38794e-78	4.6111e-76	G-box binding factor 2
AT4G01360	150.801	4.1074	0.375769	10.9306	8.22597e-28	3.40323e-26	unknown protein; BEST Arabidopsis thaliana protein match is: Protein of unknown function (DUF793) (TAIR:AT1G01550.2); Has 99 Blast hits to 99 proteins in 25 species: Archae - 0; Bacteria - 10; Metazoa - 0; Fungi - 0; Plants - 89; Viruses - 0; Other Eukaryotes - 0 (source: NCBI BLink).
AT4G01870	3024.61	3.95146	0.173809	22.7344	2.04642e-114	2.03963e-111	tolB protein-related
AT4G01985	128.551	4.14484	0.408624	10.1434	3.54512e-24	1.2127e-22	unknown protein; FUNCTIONS IN: molecular_function unknown; INVOLVED IN: biological_process unknown; LOCATED IN: endomembrane system; Has 35333 Blast hits to 34131 proteins in 2444 species: Archae - 798; Bacteria - 22429; Metazoa - 974; Fungi - 991; Plants - 531; Viruses - 0; Other Eukaryotes - 9610 (source: NCBI BLink).
AT4G02170	98.1832	5.23661	0.566167	9.24924	2.26101e-20	6.12065e-19	unknown protein; BEST Arabidopsis thaliana protein match is: unknown protein (TAIR:AT5G38700.1); Has 53 Blast hits to 53 proteins in 10 species: Archae - 0; Bacteria - 0; Metazoa - 0; Fungi - 0; Plants - 53; Viruses - 0; Other Eukaryotes - 0 (source: NCBI BLink).
AT4G02270	34.0563	-2.05477	0.489207	-4.2002	2.66685e-05	0.000153723	root hair specific 13
AT4G02280	457.175	2.00836	0.206921	9.70594	2.84438e-22	8.74737e-21	sucrose synthase 3
AT4G02290	288.243	-2.50008	0.230254	-10.8579	1.82938e-27	7.44209e-26	glycosyl hydrolase 9B13
AT4G02360	50.2439	2.37741	0.480886	4.94382	7.66073e-07	5.61984e-06	Protein of unknown function, DUF538
AT4G02380	8732.46	2.91469	0.185071	15.749	6.97453e-56	1.04034e-53	senescence-associated gene 21
AT4G02770	13210	-2.11277	0.179785	-11.7517	6.92111e-32	3.44907e-30	photosystem I subunit D-1
AT4G02850	108.37	-2.2312	0.318206	-7.01181	2.35256e-12	3.29194e-11	phenazine biosynthesis PhzC/PhzF family protein
AT4G03060	324.465	-2.76825	0.236585	-11.7009	1.26156e-31	6.17459e-30	AOP2 (ALKENYL HYDROXALKYL PRODUCING 2); oxidoreductase, acting on paired donors, with incorporation or reduction of molecular oxygen, 2-oxoglutarate as one donor, and incorporation of one atom each of oxygen into both donors
AT4G03400	537.655	-2.15999	0.193388	-11.1692	5.76923e-29	2.51495e-27	Auxin-responsive GH3 family protein
AT4G03540	37.428	2.34451	0.525113	4.46478	8.01517e-06	5.05606e-05	Uncharacterised protein family (UPF0497)
AT4G04745	148.973	-3.23897	0.29849	-10.8512	1.96871e-27	7.9793e-26	unknown protein; BEST Arabidopsis thaliana protein match is: unknown protein (TAIR:AT4G21902.1); Has 32 Blast hits to 32 proteins in 9 species: Archae - 0; Bacteria - 0; Metazoa - 0; Fungi - 0; Plants - 32; Viruses - 0; Other Eukaryotes - 0 (source: NCBI BLink).
AT4G04750	203.333	-2.47429	0.253549	-9.75861	1.69462e-22	5.29317e-21	Major facilitator superfamily protein
AT4G04850	581.38	-2.5916	0.195773	-13.2378	5.3095e-40	4.00074e-38	K+ efflux antiporter 3
AT4G05018	7.77005	2.52154	0.811605	3.10685	0.00189089	0.0072321	unknown protein; FUNCTIONS IN: molecular_function unknown; INVOLVED IN: biological_process unknown; LOCATED IN: endomembrane system; BEST Arabidopsis thaliana protein match is: unknown protein (TAIR:AT4G21500.1); Has 30201 Blast hits to 17322 proteins in 780 species: Archae - 12; Bacteria - 1396; Metazoa - 17338; Fungi - 3422; Plants - 5037; Viruses - 0; Other Eukaryotes - 2996 (source: NCBI BLin…
AT4G05100	181.754	3.69169	0.318994	11.5729	5.65122e-31	2.68795e-29	myb domain protein 74
AT4G08040	53.0159	3.2922	0.491587	6.6971	2.12601e-11	2.72615e-10	1-aminocyclopropane-1-carboxylate synthase 11
AT4G08410	42.8697	-2.48535	0.462975	-5.36822	7.95171e-08	6.62703e-07	Proline-rich extensin-like family protein
AT4G08555	350.125	2.93353	0.274029	10.7052	9.62601e-27	3.72257e-25	unknown protein; FUNCTIONS IN: molecular_function unknown; INVOLVED IN: biological_process unknown; LOCATED IN: cellular_component unknown; EXPRESSED IN: cultured cell; Has 4 Blast hits to 4 proteins in 2 species: Archae - 0; Bacteria - 0; Metazoa - 0; Fungi - 0; Plants - 4; Viruses - 0; Other Eukaryotes - 0 (source: NCBI BLink).
AT4G08620	14.5363	-2.91811	0.698122	-4.17995	2.91574e-05	0.000166885	sulphate transporter 1;1
AT4G08950	4036.39	5.11422	0.165572	30.8881	1.72323e-209	1.25951e-205	Phosphate-responsive 1 family protein
AT4G09030	428.403	2.05349	0.228881	8.97186	2.91536e-19	7.33927e-18	arabinogalactan protein 10
AT4G09110	10.6	2.02995	0.741926	2.73606	0.00621799	0.0205768	RING/U-box superfamily protein
AT4G09350	217.659	-4.45725	0.298964	-14.909	2.8822e-50	3.41611e-48	Chaperone DnaJ-domain superfamily protein
AT4G09600	22.2051	4.39063	0.759254	5.78282	7.34587e-09	7.05532e-08	GAST1 protein homolog 3
AT4G09650	8439.22	-2.5012	0.16338	-15.3091	6.65266e-53	8.64723e-51	ATP synthase delta-subunit gene
AT4G10120	638.307	-2.78675	0.184691	-15.0887	1.92218e-51	2.40844e-49	Sucrose-phosphate synthase family protein
AT4G10150	23.1351	-3.65245	0.64752	-5.64067	1.69392e-08	1.55343e-07	RING/U-box superfamily protein
AT4G10250	82.1501	5.47695	0.609001	8.99335	2.39813e-19	6.07204e-18	HSP20-like chaperones superfamily protein
AT4G10265	117.723	5.31432	0.53671	9.90166	4.09404e-23	1.326e-21	Wound-responsive family protein
AT4G10270	1112.51	6.14537	0.272581	22.5451	1.49914e-112	1.4292e-109	Wound-responsive family protein
AT4G10507	11.7445	3.52605	0.802075	4.39616	1.10183e-05	6.77692e-05	other RNA
AT4G10770	629.878	-3.03256	0.194181	-15.6172	5.55944e-55	8.01986e-53	oligopeptide transporter 7
AT4G10960	9.94932	2.4673	0.778864	3.16782	0.00153585	0.00601905	UDP-D-glucose/UDP-D-galactose 4-epimerase 5
AT4G11000	19.7564	2.33353	0.645573	3.61467	0.000300732	0.00138854	Ankyrin repeat family protein
AT4G11320	1746.84	-2.4891	0.193857	-12.8399	9.80194e-38	6.47371e-36	Papain family cysteine protease
AT4G11890	79.8412	2.99756	0.430164	6.96841	3.20545e-12	4.42885e-11	Protein kinase superfamily protein
AT4G12030	405.45	-2.75753	0.23299	-11.8354	2.56186e-32	1.30032e-30	bile acid transporter 5
AT4G12270	7.6028	-2.61464	0.796516	-3.28259	0.00102858	0.00422751	Copper amine oxidase family protein
AT4G12310	186.56	-2.70158	0.269065	-10.0406	1.01025e-23	3.36653e-22	cytochrome P450, family 706, subfamily A, polypeptide 5
AT4G12320	425.878	-4.2269	0.234063	-18.0588	6.72479e-73	1.91499e-70	cytochrome P450, family 706, subfamily A, polypeptide 6
AT4G12350	16.7817	2.12553	0.670716	3.16905	0.0015294	0.00599912	myb domain protein 42
AT4G12400	258.695	2.13197	0.237815	8.96482	3.10783e-19	7.80589e-18	stress-inducible protein, putative
AT4G12440	11.103	-2.15668	0.718478	-3.00173	0.00268447	0.009863	adenine phosphoribosyl transferase 4
AT4G12480	856.283	-2.64111	0.196465	-13.4431	3.37748e-41	2.71275e-39	Bifunctional inhibitor/lipid-transfer protein/seed storage 2S albumin superfamily protein
AT4G12490	17.7803	-2.48646	0.647352	-3.84097	0.000122552	0.000618171	Bifunctional inhibitor/lipid-transfer protein/seed storage 2S albumin superfamily protein
AT4G12500	17.4526	-2.49458	0.643416	-3.87709	0.000105711	0.000541194	Bifunctional inhibitor/lipid-transfer protein/seed storage 2S albumin superfamily protein
AT4G12520	73.2965	-2.2015	0.388504	-5.66662	1.45645e-08	1.34673e-07	Bifunctional inhibitor/lipid-transfer protein/seed storage 2S albumin superfamily protein
AT4G12580	93.0301	2.95134	0.387853	7.60942	2.75332e-14	4.60856e-13	unknown protein; Has 24 Blast hits to 18 proteins in 5 species: Archae - 0; Bacteria - 2; Metazoa - 0; Fungi - 0; Plants - 7; Viruses - 0; Other Eukaryotes - 15 (source: NCBI BLink).
AT4G12735	204.285	4.48055	0.365028	12.2745	1.24111e-34	7.16155e-33	unknown protein; FUNCTIONS IN: molecular_function unknown; INVOLVED IN: biological_process unknown; LOCATED IN: plasma membrane; EXPRESSED IN: rosette leaf, cultured cell; BEST Arabidopsis thaliana protein match is: unknown protein (TAIR:AT4G12731.1); Has 35333 Blast hits to 34131 proteins in 2444 species: Archae - 798; Bacteria - 22429; Metazoa - 974; Fungi - 991; Plants - 531; Viruses - 0; Othe…
AT4G12830	144.633	-3.13761	0.303142	-10.3503	4.17131e-25	1.50683e-23	alpha/beta-Hydrolases superfamily protein
AT4G12870	20.6733	-2.09057	0.589659	-3.54538	0.000392042	0.00176334	Gamma interferon responsive lysosomal thiol (GILT) reductase family protein
AT4G12890	8.84372	-2.1346	0.765156	-2.78976	0.00527469	0.0177771	Gamma interferon responsive lysosomal thiol (GILT) reductase family protein
AT4G12917	66.7655	-2.11315	0.410132	-5.15237	2.57221e-07	2.01432e-06	other RNA
AT4G12980	554.316	-4.21559	0.221324	-19.0472	6.9357e-81	2.45289e-78	Auxin-responsive family protein
AT4G13340	2218.31	2.31562	0.169887	13.6304	2.64258e-42	2.23722e-40	Leucine-rich repeat (LRR) family protein
AT4G13395	175.485	2.94689	0.30529	9.65275	4.78557e-22	1.45337e-20	ROTUNDIFOLIA like 12
AT4G13410	18.2747	-2.23878	0.617969	-3.62279	0.000291437	0.00134817	Nucleotide-diphospho-sugar transferases superfamily protein
AT4G13480	15.6304	3.51859	0.7545	4.66347	3.10921e-06	2.0868e-05	myb domain protein 79
AT4G13770	1754.01	-2.72329	0.153497	-17.7417	1.99821e-70	5.27887e-68	cytochrome P450, family 83, subfamily A, polypeptide 1
AT4G13800	83.03	-2.18125	0.355266	-6.13978	8.26333e-10	8.94324e-09	Protein of unknown function (DUF803)
AT4G13900	73.5773	-3.00166	0.392139	-7.65456	1.93969e-14	3.315e-13	pseudogene, similar to NL0D, contains leucine rich-repeat domains Pfam:PF00560, INTERPRO:IPR001611; similar to Cf-4A protein (Lycopersicon esculentum) gi|3097197|emb|CAA73187; blastp match of 33% identity and 2.9e-93 P-value to GP|4235641|gb|AAD13301.1||AF119040 NL0D {Lycopersicon esculentum}
AT4G14060	65.8177	-2.0601	0.387766	-5.31276	1.07979e-07	8.83785e-07	Polyketide cyclase/dehydrase and lipid transport superfamily protein
AT4G14090	154.992	-3.91621	0.33756	-11.6015	4.04901e-31	1.93849e-29	UDP-Glycosyltransferase superfamily protein
AT4G14130	1095.58	5.37961	0.234293	22.9611	1.14219e-116	1.39138e-113	xyloglucan endotransglucosylase/hydrolase 15
AT4G14365	117.773	2.39294	0.343169	6.97307	3.10105e-12	4.29543e-11	XB3 ortholog 4 in Arabidopsis thaliana
AT4G14370	114.918	2.38852	0.327256	7.29864	2.90684e-13	4.46033e-12	Disease resistance protein (TIR-NBS-LRR class) family
AT4G14390	6.84406	-2.19315	0.798822	-2.74548	0.00604228	0.0200619	Ankyrin repeat family protein
AT4G14630	129.594	2.10493	0.307494	6.84545	7.62371e-12	1.01497e-10	germin-like protein 9
AT4G14746	220.082	2.17263	0.26313	8.25688	1.49532e-16	3.03591e-15	CONTAINS InterPro DOMAIN/s: EGF-like (InterPro:IPR006210); Has 259 Blast hits to 234 proteins in 55 species: Archae - 0; Bacteria - 0; Metazoa - 184; Fungi - 0; Plants - 69; Viruses - 0; Other Eukaryotes - 6 (source: NCBI BLink).
AT4G14819	30.6266	-2.04179	0.521478	-3.91539	9.02586e-05	0.000468981	Protein of unknown function (DUF1677)
AT4G14980	8.00489	2.99449	0.824887	3.63018	0.000283228	0.00131436	Cysteine/Histidine-rich C1 domain family protein
AT4G15160	138.526	-2.30623	0.285747	-8.07089	6.97855e-16	1.32829e-14	Bifunctional inhibitor/lipid-transfer protein/seed storage 2S albumin superfamily protein
AT4G15210	72.9116	-2.24042	0.372262	-6.01839	1.76158e-09	1.83236e-08	beta-amylase 5
AT4G15248	23.8324	-3.23744	0.607217	-5.33161	9.7348e-08	8.00056e-07	B-box type zinc finger family protein
AT4G15258	27.6024	2.49404	0.573905	4.34575	1.38804e-05	8.39831e-05	SNOR37-2; snoRNA
AT4G15270	5.10337	-2.3007	0.83368	-2.75969	0.00578554	0.0192825	glucosyltransferase-related
AT4G15290	7.12979	-2.73736	0.81834	-3.34502	0.000822776	0.00345481	Cellulose synthase family protein
AT4G15320	7.48951	-2.0445	0.798401	-2.56074	0.0104448	0.0320133	cellulose synthase-like B6
AT4G15390	398.149	-3.40653	0.244429	-13.9367	3.79305e-44	3.42264e-42	HXXXD-type acyl-transferase family protein
AT4G15393	113.115	-3.6853	0.362717	-10.1603	2.98241e-24	1.0234e-22	cytochrome P450, family 702, subfamily A, polypeptide 5
AT4G15610	813.376	2.91853	0.188116	15.5145	2.76582e-54	3.86282e-52	Uncharacterised protein family (UPF0497)
AT4G15760	1822.05	2.34484	0.176832	13.2603	3.93265e-40	3.00457e-38	monooxygenase 1
AT4G16500	1020.22	2.2343	0.205304	10.8829	1.39034e-27	5.69831e-26	Cystatin/monellin superfamily protein
AT4G16563	624.084	3.26681	0.223401	14.6231	2.00123e-48	2.25031e-46	Eukaryotic aspartyl protease family protein
AT4G16590	9.53372	-3.25186	0.792711	-4.1022	4.09239e-05	0.000227462	cellulose synthase-like A01
AT4G16680	257.451	2.58118	0.278791	9.25847	2.0739e-20	5.62105e-19	P-loop containing nucleoside triphosphate hydrolases superfamily protein
AT4G16740	5.39173	-2.75928	0.839081	-3.28846	0.00100737	0.00414964	terpene synthase 03
AT4G16760	2221.12	2.00386	0.173784	11.5308	9.23203e-31	4.34401e-29	acyl-CoA oxidase 1
AT4G16880	243.293	-4.68953	0.29832	-15.7198	1.10669e-55	1.63962e-53	Leucine-rich repeat (LRR) family protein
AT4G17550	1054.83	2.29406	0.165923	13.826	1.77519e-43	1.54463e-41	Major facilitator superfamily protein
AT4G17670	225.464	2.25884	0.279074	8.09403	5.77203e-16	1.10923e-14	Protein of unknown function (DUF581)
AT4G17860	4.92745	-2.23929	0.837584	-2.67351	0.00750624	0.0242079	Protein of Unknown Function (DUF239)
AT4G18280	296.875	2.43239	0.253485	9.59581	8.32618e-22	2.4907e-20	glycine-rich cell wall protein-related
AT4G18422	22.8388	2.95134	0.647889	4.55532	5.23047e-06	3.40221e-05	unknown protein; FUNCTIONS IN: molecular_function unknown; INVOLVED IN: biological_process unknown; LOCATED IN: cellular_component unknown; Has 0 Blast hits to 0 proteins in 0 species (source: NCBI BLink).
AT4G18440	1020.24	-2.68324	0.181716	-14.7661	2.42234e-49	2.78087e-47	L-Aspartase-like family protein
AT4G18630	55.2451	-2.48245	0.465301	-5.33516	9.54611e-08	7.85505e-07	Protein of unknown function (DUF688)
AT4G18650	22.7167	3.01054	0.647191	4.6517	3.29217e-06	2.20017e-05	transcription factor-related
AT4G19170	2439.17	-3.93312	0.160598	-24.4905	1.86417e-132	4.54174e-129	nine-cis-epoxycarotenoid dioxygenase 4
AT4G19230	784.312	4.62136	0.228834	20.1952	1.07843e-90	5.37428e-88	cytochrome P450, family 707, subfamily A, polypeptide 1
AT4G19380	46.6749	-2.4906	0.460406	-5.40957	6.31774e-08	5.35274e-07	Long-chain fatty alcohol dehydrogenase family protein
AT4G20230	41.1878	-2.24742	0.469572	-4.78611	1.70047e-06	1.19163e-05	Terpenoid cyclases/Protein prenyltransferases superfamily protein
AT4G20820	152.869	-3.5318	0.306228	-11.5332	8.97051e-31	4.23003e-29	FAD-binding Berberine family protein
AT4G20830	1846.4	2.25786	0.173913	12.9827	1.53283e-38	1.06362e-36	FAD-binding Berberine family protein
AT4G21020	7.75407	2.95162	0.826467	3.57137	0.000355112	0.00161354	Late embryogenesis abundant protein (LEA) family protein
AT4G21440	173.524	4.88821	0.402173	12.1545	5.43036e-34	3.02981e-32	MYB-like 102
AT4G21570	2047.67	2.3442	0.162717	14.4066	4.70318e-47	4.86446e-45	Protein of unknown function (DUF300)
AT4G21680	57.0616	3.11166	0.468311	6.64443	3.04402e-11	3.83599e-10	NITRATE TRANSPORTER 1.8
AT4G21760	65.2193	-3.61237	0.446918	-8.08286	6.32671e-16	1.20915e-14	beta-glucosidase 47
AT4G21903	17.6479	-4.21498	0.736048	-5.72649	1.02527e-08	9.68183e-08	MATE efflux family protein
AT4G22020	22.9164	2.5459	0.636717	3.99848	6.37511e-05	0.000340115	pseudogene, hypothetical protein, similar to uncharacterized glycine-rich protein (GI:7269047) {Arabidopsis thaliana}
AT4G22200	447.802	-2.98113	0.201327	-14.8074	1.31149e-49	1.52153e-47	potassium transport 2/3
AT4G22485	716.092	-2.21239	0.178302	-12.4081	2.3614e-35	1.41471e-33	Bifunctional inhibitor/lipid-transfer protein/seed storage 2S albumin superfamily protein
AT4G22505	444.769	-2.48869	0.227339	-10.9471	6.86397e-28	2.8505e-26	Bifunctional inhibitor/lipid-transfer protein/seed storage 2S albumin superfamily protein
AT4G22880	336.145	-3.86459	0.25134	-15.376	2.37308e-53	3.1923e-51	leucoanthocyanidin dioxygenase
AT4G23020	154.314	-2.37175	0.282794	-8.38684	4.99402e-17	1.05394e-15	unknown protein; BEST Arabidopsis thaliana protein match is: unknown protein (TAIR:AT4G11780.1); Has 146 Blast hits to 146 proteins in 40 species: Archae - 0; Bacteria - 16; Metazoa - 17; Fungi - 4; Plants - 67; Viruses - 20; Other Eukaryotes - 22 (source: NCBI BLink).
AT4G23050	1120.02	2.6588	0.168551	15.7745	4.66209e-56	7.00175e-54	PAS domain-containing protein tyrosine kinase family protein
AT4G23070	11.6409	3.04556	0.778084	3.91418	9.07138e-05	0.000471011	RHOMBOID-like protein 7
AT4G23290	340.902	-2.63137	0.222251	-11.8396	2.43483e-32	1.23871e-30	cysteine-rich RLK (RECEPTOR-like protein kinase) 21
AT4G23450	114.83	2.94246	0.34915	8.4275	3.53122e-17	7.53935e-16	RING/U-box superfamily protein
AT4G23700	270.672	3.37517	0.276718	12.1972	3.21891e-34	1.80514e-32	cation/H+ exchanger 17
AT4G23770	48.6969	-2.31258	0.470282	-4.91743	8.76877e-07	6.36931e-06	unknown protein; BEST Arabidopsis thaliana protein match is: unknown protein (TAIR:AT4G23780.1); Has 17 Blast hits to 17 proteins in 6 species: Archae - 0; Bacteria - 2; Metazoa - 0; Fungi - 0; Plants - 13; Viruses - 0; Other Eukaryotes - 2 (source: NCBI BLink).
AT4G23990	261.988	-4.13955	0.268967	-15.3905	1.89416e-53	2.57971e-51	cellulose synthase like G3
AT4G24000	8.60131	2.59099	0.804418	3.22095	0.00127767	0.00511979	cellulose synthase like G2
AT4G24010	28.0556	-3.2075	0.58247	-5.50672	3.65588e-08	3.18865e-07	cellulose synthase like G1
AT4G24110	518.24	5.28142	0.641119	8.23782	1.75379e-16	3.54102e-15	unknown protein; Has 76 Blast hits to 76 proteins in 13 species: Archae - 0; Bacteria - 0; Metazoa - 1; Fungi - 0; Plants - 75; Viruses - 0; Other Eukaryotes - 0 (source: NCBI BLink).
AT4G24350	310.035	-2.05914	0.218486	-9.42456	4.31921e-21	1.23317e-19	Phosphorylase superfamily protein
AT4G24410	5.15804	2.39857	0.840899	2.85239	0.00433922	0.0149955	unknown protein; Has 2 Blast hits to 2 proteins in 1 species: Archae - 0; Bacteria - 0; Metazoa - 0; Fungi - 0; Plants - 2; Viruses - 0; Other Eukaryotes - 0 (source: NCBI BLink).
AT4G24415	154.681	2.77114	0.303288	9.13698	6.42185e-20	1.69042e-18	MIR824a; miRNA
AT4G24660	120.412	-2.19217	0.311498	-7.0375	1.95718e-12	2.77409e-11	homeobox protein 22
AT4G24700	23.5173	-2.55807	0.587331	-4.35541	1.32816e-05	8.06047e-05	unknown protein; Has 20 Blast hits to 20 proteins in 7 species: Archae - 0; Bacteria - 0; Metazoa - 0; Fungi - 0; Plants - 20; Viruses - 0; Other Eukaryotes - 0 (source: NCBI BLink).
AT4G24780	1275.24	-4.53748	0.187826	-24.1578	6.17572e-129	1.23105e-125	Pectin lyase-like superfamily protein
AT4G24890	4.48749	-2.02001	0.841025	-2.40185	0.0163126	0.0468482	purple acid phosphatase 24
AT4G25090	45.7234	-3.12967	0.512093	-6.11153	9.86811e-10	1.05705e-08	Riboflavin synthase-like superfamily protein
AT4G25100	3782.56	-2.11146	0.154079	-13.7038	9.64098e-43	8.25772e-41	Fe superoxide dismutase 1
AT4G25110	3.30287	-2.07415	0.838753	-2.47289	0.0134025	0.0397194	metacaspase 2
AT4G25200	36.3846	2.00828	0.4959	4.04977	5.1269e-05	0.000278883	mitochondrion-localized small heat shock protein 23.6
AT4G25290	363.14	-2.18289	0.206812	-10.5549	4.82106e-26	1.79172e-24	DNA photolyases;DNA photolyases
AT4G25470	313.944	3.0407	0.272602	11.1544	6.81653e-29	2.94225e-27	C-repeat/DRE binding factor 2
AT4G25490	67.0408	2.6315	0.416349	6.32042	2.60853e-10	3.01833e-09	C-repeat/DRE binding factor 1
AT4G25580	26.1473	4.6172	0.747558	6.17638	6.5588e-10	7.16485e-09	CAP160 protein
AT4G25810	381.515	4.5538	0.292379	15.575	1.07695e-54	1.51373e-52	xyloglucan endotransglycosylase 6
AT4G26080	5611.63	2.17399	0.156848	13.8605	1.09871e-43	9.67531e-42	Protein phosphatase 2C family protein
AT4G26200	43.7797	2.80903	0.526298	5.33734	9.43202e-08	7.76627e-07	1-amino-cyclopropane-1-carboxylate synthase 7
AT4G26520	367.177	-2.3141	0.215572	-10.7347	6.9947e-27	2.71937e-25	Aldolase superfamily protein
AT4G26530	2610.45	-3.09609	0.161353	-19.1882	4.64193e-82	1.75489e-79	Aldolase superfamily protein
AT4G26850	1615.21	-2.67419	0.15525	-17.2251	1.72249e-66	3.89373e-64	mannose-1-phosphate guanylyltransferase (GDP)s;GDP-galactose:mannose-1-phosphate guanylyltransferases;GDP-galactose:glucose-1-phosphate guanylyltransferases;GDP-galactose:myoinositol-1-phosphate guanylyltransferases;glucose-1-phosphate guanylyltransferase
AT4G27030	123.846	-4.03332	0.356347	-11.3185	1.06256e-29	4.80385e-28	fatty acid desaturase A
AT4G27360	5.62375	-2.84647	0.837327	-3.39947	0.000675172	0.00288587	Dynein light chain type 1 family protein
AT4G27410	1627.39	2.8955	0.174028	16.6382	3.68639e-62	7.2171e-60	NAC (No Apical Meristem) domain transcriptional regulator superfamily protein
AT4G27450	4596.16	4.61795	0.209737	22.0178	1.94628e-107	1.42254e-104	Aluminium induced protein with YGL and LRDR motifs
AT4G27654	22.0577	2.49709	0.636665	3.92214	8.77648e-05	0.000457432	unknown protein; FUNCTIONS IN: molecular_function unknown; INVOLVED IN: biological_process unknown; LOCATED IN: endomembrane system; EXPRESSED IN: 17 plant structures; EXPRESSED DURING: 9 growth stages; Has 30201 Blast hits to 17322 proteins in 780 species: Archae - 12; Bacteria - 1396; Metazoa - 17338; Fungi - 3422; Plants - 5037; Viruses - 0; Other Eukaryotes - 2996 (source: NCBI BLink).
AT4G27657	142.267	2.22409	0.29948	7.42651	1.11497e-13	1.76903e-12	unknown protein; FUNCTIONS IN: molecular_function unknown; INVOLVED IN: biological_process unknown; LOCATED IN: endomembrane system; EXPRESSED IN: 15 plant structures; EXPRESSED DURING: 9 growth stages; BEST Arabidopsis thaliana protein match is: unknown protein (TAIR:AT5G54145.1); Has 30201 Blast hits to 17322 proteins in 780 species: Archae - 12; Bacteria - 1396; Metazoa - 17338; Fungi - 3422; …
AT4G27700	1566.03	-2.91621	0.17724	-16.4535	7.91776e-61	1.47129e-58	Rhodanese/Cell cycle control phosphatase superfamily protein
AT4G27710	590.34	-2.51489	0.186291	-13.4998	1.56832e-41	1.2928e-39	cytochrome P450, family 709, subfamily B, polypeptide 3
AT4G27820	252.687	-2.04922	0.230713	-8.88212	6.55994e-19	1.61075e-17	beta glucosidase 9
AT4G28085	45.5192	2.5841	0.490943	5.26354	1.41306e-07	1.14066e-06	unknown protein; Has 30201 Blast hits to 17322 proteins in 780 species: Archae - 12; Bacteria - 1396; Metazoa - 17338; Fungi - 3422; Plants - 5037; Viruses - 0; Other Eukaryotes - 2996 (source: NCBI BLink).
AT4G28110	32.2926	3.73026	0.625642	5.96228	2.48735e-09	2.54385e-08	myb domain protein 41
AT4G28140	31.5635	2.24558	0.548711	4.09246	4.26827e-05	0.000235982	Integrase-type DNA-binding superfamily protein
AT4G28250	554.426	-4.87411	0.255216	-19.098	2.62568e-81	9.43823e-79	expansin B3
AT4G28490	322.651	2.02198	0.230737	8.76312	1.89927e-18	4.50708e-17	Leucine-rich receptor-like protein kinase family protein
AT4G28530	86.2765	2.11624	0.360693	5.86714	4.4337e-09	4.38312e-08	NAC domain containing protein 74
AT4G28680	51.3124	-3.55173	0.474521	-7.48487	7.16195e-14	1.15726e-12	L-tyrosine decarboxylase
AT4G28790	6.288	-2.19039	0.822188	-2.66409	0.00771962	0.0247613	basic helix-loop-helix (bHLH) DNA-binding superfamily protein
AT4G28900	97.804	2.05773	0.344072	5.98052	2.22426e-09	2.2833e-08	transposable element gene
AT4G29110	55.174	-2.04004	0.44009	-4.63551	3.56063e-06	2.37235e-05	unknown protein; FUNCTIONS IN: molecular_function unknown; INVOLVED IN: response to chitin; LOCATED IN: vacuole; BEST Arabidopsis thaliana protein match is: unknown protein (TAIR:AT1G52140.1); Has 109 Blast hits to 109 proteins in 16 species: Archae - 0; Bacteria - 0; Metazoa - 0; Fungi - 0; Plants - 109; Viruses - 0; Other Eukaryotes - 0 (source: NCBI BLink).
AT4G29950	1410.84	2.16785	0.170637	12.7044	5.58655e-37	3.57132e-35	Ypt/Rab-GAP domain of gyp1p superfamily protein
AT4G30270	5336.4	4.54952	0.179013	25.4144	1.74603e-142	4.78564e-139	xyloglucan endotransglucosylase/hydrolase 24
AT4G30280	760.004	3.1421	0.209544	14.9949	7.9252e-51	9.49595e-49	xyloglucan endotransglucosylase/hydrolase 18
AT4G30350	715.182	2.42636	0.188132	12.8971	4.67271e-38	3.1429e-36	Double Clp-N motif-containing P-loop nucleoside triphosphate hydrolases superfamily protein
AT4G30380	5.92041	2.58223	0.837518	3.0832	0.00204788	0.00777555	Barwin-related endoglucanase
AT4G30470	2139.78	3.33088	0.159171	20.9264	3.07811e-97	1.77615e-94	NAD(P)-binding Rossmann-fold superfamily protein
AT4G30980	37.3904	-2.09692	0.47554	-4.40956	1.03581e-05	6.41227e-05	LJRHL1-like 2
AT4G31000	342.246	2.25954	0.235971	9.57548	1.01387e-21	3.01234e-20	Calmodulin-binding protein
AT4G31760	5.69636	2.02744	0.829175	2.44513	0.0144799	0.0422997	Peroxidase superfamily protein
AT4G31860	1448.78	2.84616	0.162689	17.4945	1.57899e-68	3.72286e-66	Protein phosphatase 2C family protein
AT4G31910	285.861	-2.8671	0.232957	-12.3074	8.26608e-35	4.83334e-33	HXXXD-type acyl-transferase family protein
AT4G32280	343.312	2.77187	0.235547	11.7678	5.71957e-32	2.86331e-30	indole-3-acetic acid inducible 29
AT4G32480	1664.82	3.05371	0.168623	18.1097	2.6711e-73	7.70649e-71	Protein of unknown function (DUF506)
AT4G32630	13.6206	3.5553	0.805675	4.41282	1.02034e-05	6.32364e-05	ArfGap/RecO-like zinc finger domain-containing protein
AT4G32980	438.029	-2.38807	0.202426	-11.7972	4.03317e-32	2.03299e-30	homeobox gene 1
AT4G33150	870.27	2.58736	0.20741	12.4746	1.02735e-35	6.22284e-34	lysine-ketoglutarate reductase/saccharopine dehydrogenase bifunctional enzyme
AT4G33467	766.697	3.38131	0.191628	17.6452	1.10718e-69	2.79048e-67	unknown protein; Has 25 Blast hits to 25 proteins in 9 species: Archae - 0; Bacteria - 0; Metazoa - 0; Fungi - 0; Plants - 25; Viruses - 0; Other Eukaryotes - 0 (source: NCBI BLink).
AT4G33560	310.044	2.7602	0.702393	3.92971	8.50497e-05	0.000444338	Wound-responsive family protein
AT4G33720	10.9889	-2.52857	0.775471	-3.26069	0.00111142	0.00452469	CAP (Cysteine-rich secretory proteins, Antigen 5, and Pathogenesis-related 1 protein) superfamily protein
AT4G33905	77.7233	3.81311	0.464426	8.21039	2.20471e-16	4.42698e-15	Peroxisomal membrane 22 kDa (Mpv17/PMP22) family protein
AT4G33980	908.825	4.87731	0.229353	21.2655	2.36887e-100	1.40384e-97	BEST Arabidopsis thaliana protein match is: cold regulated gene 27 (TAIR:AT5G42900.2); Has 30201 Blast hits to 17322 proteins in 780 species: Archae - 12; Bacteria - 1396; Metazoa - 17338; Fungi - 3422; Plants - 5037; Viruses - 0; Other Eukaryotes - 2996 (source: NCBI BLink).
AT4G34131	446.203	2.05958	0.240801	8.55304	1.19892e-17	2.66889e-16	UDP-glucosyl transferase 73B3
AT4G34135	956.143	3.18241	0.17901	17.7778	1.05012e-70	2.80804e-68	UDP-glucosyltransferase 73B2
AT4G34380	12.829	2.3118	0.722048	3.20173	0.00136606	0.00542243	Transducin/WD40 repeat-like superfamily protein
AT4G34410	36.7203	4.67291	0.693699	6.73622	1.6256e-11	2.10541e-10	redox responsive transcription factor 1
AT4G34550	15.9313	-3.74116	0.725992	-5.15318	2.56108e-07	2.00703e-06	BEST Arabidopsis thaliana protein match is: F-box family protein (TAIR:AT2G16365.3); Has 37 Blast hits to 37 proteins in 8 species: Archae - 0; Bacteria - 0; Metazoa - 0; Fungi - 0; Plants - 37; Viruses - 0; Other Eukaryotes - 0 (source: NCBI BLink).
AT4G34710	20505	2.60202	0.143121	18.1806	7.35595e-74	2.15059e-71	arginine decarboxylase 2
AT4G35190	172.66	3.38202	0.315049	10.7349	6.98126e-27	2.71897e-25	Putative lysine decarboxylase family protein
AT4G35640	29.6448	-2.32036	0.535294	-4.33474	1.45932e-05	8.8061e-05	serine acetyltransferase 3;2
AT4G35690	7.06845	2.00585	0.803469	2.49649	0.012543	0.0375416	Arabidopsis protein of unknown function (DUF241)
AT4G35770	2195.03	3.19542	0.210622	15.1714	5.47336e-52	7.01838e-50	Rhodanese/Cell cycle control phosphatase superfamily protein
AT4G35783	52.9361	2.25371	0.440908	5.11151	3.19595e-07	2.47187e-06	ROTUNDIFOLIA like 6
AT4G36220	1182.02	-2.21556	0.190694	-11.6184	3.32295e-31	1.6049e-29	ferulic acid 5-hydroxylase 1
AT4G36240	112.911	-2.1625	0.329498	-6.56303	5.27237e-11	6.50942e-10	GATA transcription factor 7
AT4G36600	12.9567	2.60793	0.732804	3.55883	0.000372506	0.00168411	Late embryogenesis abundant (LEA) protein
AT4G36648	1999.11	2.6037	0.161389	16.1331	1.49407e-58	2.5008e-56	other RNA
AT4G36950	19.8857	2.71901	0.669399	4.06187	4.86815e-05	0.000265863	mitogen-activated protein kinase kinase kinase 21
AT4G37160	11.8075	-3.13002	0.774842	-4.03956	5.35519e-05	0.000290364	SKU5 similar 15
AT4G37220	49.8762	3.56465	0.522625	6.82066	9.06224e-12	1.19993e-10	Cold acclimation protein WCOR413 family
AT4G37240	162.395	2.57391	0.316746	8.12612	4.43267e-16	8.66266e-15	unknown protein; FUNCTIONS IN: molecular_function unknown; INVOLVED IN: N-terminal protein myristoylation; LOCATED IN: cellular_component unknown; EXPRESSED IN: 22 plant structures; EXPRESSED DURING: 13 growth stages; BEST Arabidopsis thaliana protein match is: unknown protein (TAIR:AT2G23690.1); Has 30201 Blast hits to 17322 proteins in 780 species: Archae - 12; Bacteria - 1396; Metazoa - 17338;…
AT4G37260	950.932	2.19086	0.177425	12.3481	4.98738e-35	2.93974e-33	myb domain protein 73
AT4G37295	51.9952	2.16268	0.445834	4.85087	1.22922e-06	8.76239e-06	unknown protein; FUNCTIONS IN: molecular_function unknown; INVOLVED IN: biological_process unknown; LOCATED IN: endomembrane system; EXPRESSED IN: stem, root, leaf; EXPRESSED DURING: LP.06 six leaves visible, LP.04 four leaves visible; Has 30201 Blast hits to 17322 proteins in 780 species: Archae - 12; Bacteria - 1396; Metazoa - 17338; Fungi - 3422; Plants - 5037; Viruses - 0; Other Eukaryotes - …
AT4G37340	15.7869	-2.18967	0.6539	-3.34864	0.000812103	0.00341261	cytochrome P450, family 81, subfamily D, polypeptide 3
AT4G37370	772.191	4.75207	0.284735	16.6895	1.56376e-62	3.14574e-60	cytochrome P450, family 81, subfamily D, polypeptide 8
AT4G37925	664.337	-2.80047	0.204337	-13.7051	9.4601e-43	8.13458e-41	subunit NDH-M of NAD(P)H:plastoquinone dehydrogenase complex
AT4G38400	133.846	2.6587	0.345685	7.69109	1.45885e-14	2.51876e-13	expansin-like A2
AT4G38770	5697.98	-2.07193	0.174234	-11.8917	1.30793e-32	6.76389e-31	proline-rich protein 4
AT4G38860	834.127	-2.87281	0.184105	-15.6042	6.81789e-55	9.77098e-53	SAUR-like auxin-responsive protein family
AT4G39070	37.8041	2.40137	0.506178	4.74413	2.09401e-06	1.44161e-05	B-box zinc finger family protein
AT4G39510	234.189	-3.32084	0.260728	-12.7368	3.69096e-37	2.38034e-35	cytochrome P450, family 96, subfamily A, polypeptide 12
AT4G39670	131.888	2.94888	0.332912	8.85782	8.15909e-19	1.99225e-17	Glycolipid transfer protein (GLTP) family protein
AT4G39675	120.797	2.92855	0.353523	8.28391	1.19192e-16	2.42667e-15	unknown protein; Has 30201 Blast hits to 17322 proteins in 780 species: Archae - 12; Bacteria - 1396; Metazoa - 17338; Fungi - 3422; Plants - 5037; Viruses - 0; Other Eukaryotes - 2996 (source: NCBI BLink).
AT4G39800	2190.88	-2.16636	0.152836	-14.1744	1.31949e-45	1.2802e-43	myo-inositol-1-phosphate synthase 1
AT4G40090	58.1783	-2.40184	0.418971	-5.73271	9.88362e-09	9.36552e-08	arabinogalactan protein 3
AT5G01015	58.1208	-2.126	0.430556	-4.9378	7.90089e-07	5.77668e-06	unknown protein; FUNCTIONS IN: molecular_function unknown; INVOLVED IN: biological_process unknown; LOCATED IN: endomembrane system; EXPRESSED IN: 23 plant structures; EXPRESSED DURING: 13 growth stages; BEST Arabidopsis thaliana protein match is: unknown protein (TAIR:AT1G65295.1); Has 30201 Blast hits to 17322 proteins in 780 species: Archae - 12; Bacteria - 1396; Metazoa - 17338; Fungi - 3422;…
AT5G01100	90.1462	2.05822	0.383585	5.36574	8.06177e-08	6.7111e-07	O-fucosyltransferase family protein
AT5G01380	120.639	3.62778	0.395212	9.17934	4.33727e-20	1.15137e-18	Homeodomain-like superfamily protein
AT5G01600	2509.89	2.04036	0.174183	11.7139	1.08209e-31	5.33192e-30	ferretin 1
AT5G01740	1986.08	5.14555	0.230077	22.3645	8.73263e-111	6.83858e-108	Nuclear transport factor 2 (NTF2) family protein
AT5G01790	136.401	-2.79217	0.303238	-9.20784	3.32746e-20	8.91947e-19	unknown protein; FUNCTIONS IN: molecular_function unknown; INVOLVED IN: biological_process unknown; LOCATED IN: chloroplast; EXPRESSED IN: 19 plant structures; EXPRESSED DURING: 13 growth stages; Has 121 Blast hits to 121 proteins in 12 species: Archae - 0; Bacteria - 0; Metazoa - 0; Fungi - 0; Plants - 121; Viruses - 0; Other Eukaryotes - 0 (source: NCBI BLink).
AT5G01810	1536.25	2.33277	0.171098	13.6341	2.51029e-42	2.13345e-40	CBL-interacting protein kinase 15
AT5G01840	26.3007	-2.12927	0.543427	-3.91822	8.92056e-05	0.000463697	ovate family protein 1
AT5G02180	202.537	-2.34856	0.252516	-9.30066	1.39578e-20	3.82567e-19	Transmembrane amino acid transporter family protein
AT5G02190	41.5546	-2.045	0.464407	-4.40347	1.06532e-05	6.5782e-05	Eukaryotic aspartyl protease family protein
AT5G02200	93.9232	2.45201	0.389957	6.28788	3.21834e-10	3.68889e-09	far-red-elongated hypocotyl1-like
AT5G02560	113.684	-2.03764	0.314473	-6.47955	9.19972e-11	1.11326e-09	histone H2A 12
AT5G02760	2245.72	2.40932	0.181939	13.2424	4.99024e-40	3.7862e-38	Protein phosphatase 2C family protein
AT5G02830	345.865	-2.89436	0.218835	-13.2263	6.18896e-40	4.60018e-38	Tetratricopeptide repeat (TPR)-like superfamily protein
AT5G02890	322.539	-2.43811	0.228919	-10.6505	1.73404e-26	6.62408e-25	HXXXD-type acyl-transferase family protein
AT5G03130	25.4563	-2.06189	0.54499	-3.78335	0.000154729	0.000765684	unknown protein; Has 1 Blast hits to 1 proteins in 1 species: Archae - 0; Bacteria - 0; Metazoa - 0; Fungi - 0; Plants - 1; Viruses - 0; Other Eukaryotes - 0 (source: NCBI BLink).
AT5G03210	328.877	2.88268	0.236107	12.2092	2.77576e-34	1.56463e-32	unknown protein; FUNCTIONS IN: molecular_function unknown; INVOLVED IN: biological_process unknown; LOCATED IN: endomembrane system; EXPRESSED IN: 11 plant structures; EXPRESSED DURING: 7 growth stages; Has 6 Blast hits to 6 proteins in 2 species: Archae - 0; Bacteria - 0; Metazoa - 0; Fungi - 0; Plants - 6; Viruses - 0; Other Eukaryotes - 0 (source: NCBI BLink).
AT5G03350	210.123	-3.9259	0.304032	-12.9128	3.81143e-38	2.57942e-36	Legume lectin family protein
AT5G03720	63.9194	2.1475	0.41264	5.20428	1.94747e-07	1.54383e-06	heat shock transcription factor A3
AT5G04150	103.09	-2.29257	0.326538	-7.02083	2.20554e-12	3.0965e-11	basic helix-loop-helix (bHLH) DNA-binding superfamily protein
AT5G04250	403.329	3.05071	0.230525	13.2338	5.60149e-40	4.19194e-38	Cysteine proteinases superfamily protein
AT5G04340	470.406	2.03812	0.216684	9.40596	5.15575e-21	1.46628e-19	zinc finger of Arabidopsis thaliana 6
AT5G04950	649.366	-3.07989	0.191244	-16.1045	2.37376e-58	3.94314e-56	nicotianamine synthase 1
AT5G04960	66.2426	-2.13008	0.384719	-5.53673	3.08178e-08	2.72257e-07	Plant invertase/pectin methylesterase inhibitor superfamily
AT5G04970	8.93659	-2.09098	0.768008	-2.7226	0.0064771	0.0213056	Plant invertase/pectin methylesterase inhibitor superfamily
AT5G05220	72.9836	5.08835	0.587724	8.65772	4.81305e-18	1.10974e-16	unknown protein; Has 30201 Blast hits to 17322 proteins in 780 species: Archae - 12; Bacteria - 1396; Metazoa - 17338; Fungi - 3422; Plants - 5037; Viruses - 0; Other Eukaryotes - 2996 (source: NCBI BLink).
AT5G05365	75.7072	2.94379	0.410754	7.16679	7.67765e-13	1.12607e-11	Heavy metal transport/detoxification superfamily protein
AT5G05410	533.19	3.2376	0.25609	12.6424	1.23167e-36	7.76056e-35	DRE-binding protein 2A
AT5G05600	241.487	2.37161	0.295724	8.01967	1.06028e-15	1.98369e-14	2-oxoglutarate (2OG) and Fe(II)-dependent oxygenase superfamily protein
AT5G05840	37.3973	-3.94434	0.561012	-7.03075	2.05427e-12	2.90232e-11	Protein of unknown function (DUF620)
AT5G06090	52.3739	2.52004	0.452174	5.57316	2.50154e-08	2.23974e-07	glycerol-3-phosphate acyltransferase 7
AT5G06630	41.318	-3.06843	0.487445	-6.29493	3.07532e-10	3.53259e-09	proline-rich extensin-like family protein
AT5G06640	114.527	-3.16143	0.339455	-9.31323	1.24002e-20	3.41582e-19	Proline-rich extensin-like family protein
AT5G06760	933.879	7.25009	0.37332	19.4206	5.17085e-84	2.02467e-81	Late Embryogenesis Abundant 4-5
AT5G06790	51.5366	-2.51575	0.459226	-5.47823	4.29598e-08	3.7159e-07	unknown protein; FUNCTIONS IN: molecular_function unknown; INVOLVED IN: biological_process unknown; LOCATED IN: chloroplast; EXPRESSED IN: 9 plant structures; EXPRESSED DURING: LP.04 four leaves visible, LP.02 two leaves visible, petal differentiation and expansion stage, D bilateral stage; BEST Arabidopsis thaliana protein match is: unknown protein (TAIR:AT3G57950.1); Has 1807 Blast hits to 1807…
AT5G06860	15.7303	2.05254	0.66651	3.07954	0.00207324	0.00785551	polygalacturonase inhibiting protein 1
AT5G07010	314.622	4.95563	0.346071	14.3197	1.64841e-46	1.67337e-44	sulfotransferase 2A
AT5G07330	29.2407	4.76682	0.740214	6.43979	1.19639e-10	1.43273e-09	unknown protein; FUNCTIONS IN: molecular_function unknown; INVOLVED IN: biological_process unknown; LOCATED IN: mitochondrion; BEST Arabidopsis thaliana protein match is: unknown protein (TAIR:AT1G63060.1); Has 1807 Blast hits to 1807 proteins in 277 species: Archae - 0; Bacteria - 0; Metazoa - 736; Fungi - 347; Plants - 385; Viruses - 0; Other Eukaryotes - 339 (source: NCBI BLink).
AT5G07440	5849.08	2.46114	0.153194	16.0655	4.45016e-58	7.33674e-56	glutamate dehydrogenase 2
AT5G07460	234.252	-2.78099	0.243384	-11.4264	3.08807e-30	1.41954e-28	peptidemethionine sulfoxide reductase 2
AT5G07690	331.464	-3.45695	0.239238	-14.4498	2.5124e-47	2.64852e-45	myb domain protein 29
AT5G07700	38.8187	-2.69859	0.494767	-5.45426	4.91763e-08	4.22692e-07	myb domain protein 76
AT5G08030	54.5365	-4.39267	0.517219	-8.49285	2.01622e-17	4.39898e-16	PLC-like phosphodiesterases superfamily protein
AT5G08150	39.6993	2.81533	0.523615	5.37672	7.58545e-08	6.34348e-07	suppressor of phytochrome b 5
AT5G08250	14.6331	2.09312	0.686691	3.04813	0.00230273	0.00862079	Cytochrome P450 superfamily protein
AT5G08640	228.077	-2.06639	0.235981	-8.75656	2.01304e-18	4.76159e-17	flavonol synthase 1
AT5G08760	187.726	2.14006	0.266269	8.0372	9.19124e-16	1.72844e-14	unknown protein; FUNCTIONS IN: molecular_function unknown; INVOLVED IN: biological_process unknown; LOCATED IN: endomembrane system; Has 3 Blast hits to 3 proteins in 2 species: Archae - 0; Bacteria - 0; Metazoa - 0; Fungi - 0; Plants - 3; Viruses - 0; Other Eukaryotes - 0 (source: NCBI BLink).
AT5G08790	2047.6	2.87871	0.174691	16.4789	5.20647e-61	9.75747e-59	NAC (No Apical Meristem) domain transcriptional regulator superfamily protein
AT5G09470	16.2015	2.64712	0.701246	3.77488	0.000160086	0.000790553	dicarboxylate carrier 3
AT5G09930	8.86232	-2.21304	0.785092	-2.81882	0.00482002	0.0164509	ABC transporter family protein
AT5G10040	173.992	7.03869	0.647347	10.8731	1.54796e-27	6.33249e-26	unknown protein; BEST Arabidopsis thaliana protein match is: unknown protein (TAIR:AT5G65207.1); Has 1807 Blast hits to 1807 proteins in 277 species: Archae - 0; Bacteria - 0; Metazoa - 736; Fungi - 347; Plants - 385; Viruses - 0; Other Eukaryotes - 339 (source: NCBI BLink).
AT5G10300	116.013	3.33066	0.371962	8.95431	3.41881e-19	8.53806e-18	methyl esterase 5
AT5G10625	119.657	2.08072	0.312262	6.66336	2.67637e-11	3.39414e-10	BEST Arabidopsis thaliana protein match is: flowering promoting factor 1 (TAIR:AT5G24860.1); Has 35333 Blast hits to 34131 proteins in 2444 species: Archae - 798; Bacteria - 22429; Metazoa - 974; Fungi - 991; Plants - 531; Viruses - 0; Other Eukaryotes - 9610 (source: NCBI BLink).
AT5G10695	220.551	2.47658	0.305813	8.09835	5.571e-16	1.07437e-14	unknown protein; BEST Arabidopsis thaliana protein match is: unknown protein (TAIR:AT5G57123.1); Has 30201 Blast hits to 17322 proteins in 780 species: Archae - 12; Bacteria - 1396; Metazoa - 17338; Fungi - 3422; Plants - 5037; Viruses - 0; Other Eukaryotes - 2996 (source: NCBI BLink).
AT5G10760	19.4168	-2.86605	0.737862	-3.88426	0.000102643	0.000527083	Eukaryotic aspartyl protease family protein
AT5G11090	1278.8	2.35883	0.173776	13.574	5.71446e-42	4.80081e-40	serine-rich protein-related
AT5G11110	796.6	2.81227	0.192197	14.6322	1.7492e-48	1.97705e-46	sucrose phosphate synthase 2F
AT5G11210	19.8189	2.27029	0.629675	3.6055	0.000311551	0.00143336	glutamate receptor 2.5
AT5G11550	215.946	-2.51145	0.310208	-8.09601	5.67925e-16	1.09236e-14	ARM repeat superfamily protein
AT5G11590	31.4085	-3.21707	0.548677	-5.86332	4.53704e-09	4.47722e-08	Integrase-type DNA-binding superfamily protein
AT5G11930	4.69543	-2.21434	0.837049	-2.64542	0.00815907	0.0259733	Thioredoxin superfamily protein
AT5G12020	39.9993	2.75499	0.513063	5.3697	7.88684e-08	6.57797e-07	17.6 kDa class II heat shock protein
AT5G12030	80.284	2.34437	0.391194	5.99286	2.0618e-09	2.12449e-08	heat shock protein 17.6A
AT5G12340	25.5305	2.22548	0.582281	3.82201	0.000132369	0.00066418	unknown protein; BEST Arabidopsis thaliana protein match is: unknown protein (TAIR:AT1G28190.1); Has 30201 Blast hits to 17322 proteins in 780 species: Archae - 12; Bacteria - 1396; Metazoa - 17338; Fungi - 3422; Plants - 5037; Viruses - 0; Other Eukaryotes - 2996 (source: NCBI BLink).
AT5G13200	402.687	2.25725	0.211188	10.6883	1.1541e-26	4.44745e-25	GRAM domain family protein
AT5G13205	50.6218	3.08851	0.494672	6.24355	4.27741e-10	4.80978e-09	transposable element gene
AT5G13210	196.028	2.5265	0.270396	9.34369	9.30331e-21	2.57894e-19	Uncharacterised conserved protein UCP015417, vWA
AT5G13330	162.648	3.6078	0.354602	10.1742	2.58471e-24	8.92518e-23	related to AP2 6l
AT5G13370	547.734	2.34569	0.207126	11.3249	9.87869e-30	4.47541e-28	Auxin-responsive GH3 family protein
AT5G13630	14790	-2.81854	0.138971	-20.2816	1.87092e-91	1.00058e-88	magnesium-chelatase subunit chlH, chloroplast, putative / Mg-protoporphyrin IX chelatase, putative (CHLH)
AT5G13750	975.232	2.62988	0.184745	14.2351	5.54476e-46	5.42767e-44	zinc induced facilitator-like 1
AT5G13820	228.298	2.06539	0.261963	7.88428	3.16358e-15	5.75403e-14	telomeric DNA binding protein 1
AT5G13930	1117.27	-2.77308	0.170927	-16.2237	3.42666e-59	5.87004e-57	Chalcone and stilbene synthase family protein
AT5G14060	1389.64	-2.10201	0.159182	-13.2051	8.20013e-40	6.0337e-38	Aspartate kinase family protein
AT5G14150	6.29062	-2.06712	0.805944	-2.56485	0.0103221	0.0317215	Protein of unknown function, DUF642
AT5G14200	1391.61	-2.39906	0.192121	-12.4872	8.76401e-36	5.35288e-34	isopropylmalate dehydrogenase 1
AT5G14780	3822.23	2.00135	0.151143	13.2414	5.05918e-40	3.82527e-38	formate dehydrogenase
AT5G14880	380.183	-2.39646	0.208714	-11.482	1.62407e-30	7.56071e-29	Potassium transporter family protein
AT5G15120	451.173	4.7973	0.327544	14.6463	1.42253e-48	1.61615e-46	Protein of unknown function (DUF1637)
AT5G15190	208.252	2.44638	0.270664	9.03843	1.58939e-19	4.07608e-18	unknown protein; FUNCTIONS IN: molecular_function unknown; INVOLVED IN: biological_process unknown; LOCATED IN: chloroplast; EXPRESSED IN: 17 plant structures; EXPRESSED DURING: LP.04 four leaves visible, 4 anthesis, petal differentiation and expansion stage, E expanded cotyledon stage, D bilateral stage; Has 7 Blast hits to 7 proteins in 3 species: Archae - 0; Bacteria - 0; Metazoa - 0; Fungi - …
AT5G15840	29.2234	2.10259	0.55291	3.80277	0.000143085	0.000713212	B-box type zinc finger protein with CCT domain
AT5G15960	1959.76	2.84459	0.493427	5.76496	8.16768e-09	7.81042e-08	stress-responsive protein (KIN1) / stress-induced protein (KIN1)
AT5G15970	9515.38	3.34292	0.210247	15.9	6.34118e-57	1.00031e-54	stress-responsive protein (KIN2) / stress-induced protein (KIN2) / cold-responsive protein (COR6.6) / cold-regulated protein (COR6.6)
AT5G16023	3.47245	-2.15048	0.840308	-2.55915	0.0104928	0.0321516	ROTUNDIFOLIA like 18
AT5G16360	163.902	2.22882	0.287421	7.75455	8.86567e-15	1.55892e-13	NC domain-containing protein-related
AT5G16960	29.103	2.05444	0.54452	3.77293	0.000161343	0.000795152	Zinc-binding dehydrogenase family protein
AT5G16970	1964.3	2.04438	0.157681	12.9652	1.92607e-38	1.32392e-36	alkenal reductase
AT5G16980	198.214	2.48074	0.267331	9.27966	1.70021e-20	4.62537e-19	Zinc-binding dehydrogenase family protein
AT5G17050	281.411	-2.14987	0.242469	-8.86659	7.54183e-19	1.84564e-17	UDP-glucosyl transferase 78D2
AT5G17170	659.605	-2.13217	0.179068	-11.9071	1.08728e-32	5.66289e-31	rubredoxin family protein
AT5G17220	243.859	-5.04541	0.318139	-15.8591	1.21549e-56	1.86378e-54	glutathione S-transferase phi 12
AT5G17460	2229.77	3.56386	0.15872	22.4538	1.17508e-111	9.90996e-109	unknown protein; FUNCTIONS IN: molecular_function unknown; INVOLVED IN: response to salt stress; LOCATED IN: mitochondrion; Has 30201 Blast hits to 17322 proteins in 780 species: Archae - 12; Bacteria - 1396; Metazoa - 17338; Fungi - 3422; Plants - 5037; Viruses - 0; Other Eukaryotes - 2996 (source: NCBI BLink).
AT5G17760	691.701	2.98744	0.207233	14.4158	4.11645e-47	4.27779e-45	P-loop containing nucleoside triphosphate hydrolases superfamily protein
AT5G17800	34.3724	-2.00493	0.489937	-4.09223	4.27249e-05	0.000236037	myb domain protein 56
AT5G17850	225.446	3.03111	0.273759	11.0722	1.71176e-28	7.21803e-27	Sodium/calcium exchanger family protein
AT5G18270	507.467	2.37801	0.197848	12.0193	2.81237e-33	1.51889e-31	Arabidopsis NAC domain containing protein 87
AT5G18470	119.482	2.0988	0.326802	6.42225	1.34279e-10	1.6011e-09	Curculin-like (mannose-binding) lectin family protein
AT5G19040	14.105	-2.55433	0.683549	-3.73687	0.000186326	0.000903888	isopentenyltransferase 5
AT5G19470	292.307	-4.22405	0.269129	-15.6953	1.62934e-55	2.38176e-53	nudix hydrolase homolog 24
AT5G19500	151.138	-2.47095	0.282412	-8.74945	2.14392e-18	5.06025e-17	Tryptophan/tyrosine permease
AT5G19550	2598.04	2.65879	0.189111	14.0594	6.74452e-45	6.31996e-43	aspartate aminotransferase 2
AT5G19700	4.99624	-2.27514	0.834489	-2.72638	0.00640329	0.0211008	MATE efflux family protein
AT5G19970	102.417	-2.52881	0.327101	-7.73097	1.0673e-14	1.86475e-13	unknown protein; Has 1807 Blast hits to 1807 proteins in 277 species: Archae - 0; Bacteria - 0; Metazoa - 736; Fungi - 347; Plants - 385; Viruses - 0; Other Eukaryotes - 339 (source: NCBI BLink).
AT5G20230	1019.53	3.92912	0.241153	16.2931	1.1051e-59	1.90799e-57	blue-copper-binding protein
AT5G20470	15.1752	-3.97884	0.750937	-5.2985	1.16761e-07	9.5175e-07	myosin, putative
AT5G20670	24.6028	-3.57878	0.621786	-5.75565	8.63098e-09	8.22475e-08	Protein of unknown function (DUF1677)
AT5G20830	2211.27	3.44644	0.165756	20.7923	5.08376e-96	2.85825e-93	sucrose synthase 1
AT5G20935	83.8301	-2.0187	0.344733	-5.85585	4.74573e-09	4.66635e-08	unknown protein; CONTAINS InterPro DOMAIN/s: Protein of unknown function DUF3148 (InterPro:IPR021495); Has 30201 Blast hits to 17322 proteins in 780 species: Archae - 12; Bacteria - 1396; Metazoa - 17338; Fungi - 3422; Plants - 5037; Viruses - 0; Other Eukaryotes - 2996 (source: NCBI BLink).
AT5G21100	403.819	-3.07431	0.212693	-14.4542	2.35847e-47	2.49827e-45	Plant L-ascorbate oxidase
AT5G22545	6.83906	2.34811	0.819995	2.86356	0.00418905	0.0145452	unknown protein; BEST Arabidopsis thaliana protein match is: unknown protein (TAIR:AT5G22530.1); Has 30201 Blast hits to 17322 proteins in 780 species: Archae - 12; Bacteria - 1396; Metazoa - 17338; Fungi - 3422; Plants - 5037; Viruses - 0; Other Eukaryotes - 2996 (source: NCBI BLink).
AT5G22580	1139.18	-2.11639	0.19521	-10.8416	2.18533e-27	8.8084e-26	Stress responsive A/B Barrel Domain
AT5G22930	34.5499	-2.62159	0.507854	-5.1621	2.44201e-07	1.92058e-06	Protein of unknown function (DUF1635)
AT5G23020	422.984	-2.30543	0.208088	-11.0791	1.58397e-28	6.69203e-27	2-isopropylmalate synthase 2
AT5G23060	2794.96	-2.37282	0.190068	-12.4841	9.11672e-36	5.55284e-34	calcium sensing receptor
AT5G23220	230.543	2.11034	0.276634	7.62862	2.37275e-14	4.01445e-13	nicotinamidase 3
AT5G24080	94.6961	5.46121	0.574775	9.50147	2.06948e-21	6.01027e-20	Protein kinase superfamily protein
AT5G24100	12.3974	-2.46376	0.712947	-3.45574	0.000548784	0.00239086	Leucine-rich repeat protein kinase family protein
AT5G24120	423.054	-2.88845	0.205935	-14.026	1.08064e-44	1.00831e-42	sigma factor E
AT5G24150	362.674	-5.2825	0.284007	-18.5999	3.21922e-77	1.02301e-74	FAD/NAD(P)-binding oxidoreductase family protein
AT5G24155	80.7121	-4.16373	0.427675	-9.73575	2.12249e-22	6.58273e-21	FAD/NAD(P)-binding oxidoreductase family protein
AT5G24640	78.8677	3.11349	0.452398	6.88219	5.89413e-12	7.90946e-11	unknown protein; BEST Arabidopsis thaliana protein match is: unknown protein (TAIR:AT2G41730.1); Has 1807 Blast hits to 1807 proteins in 277 species: Archae - 0; Bacteria - 0; Metazoa - 736; Fungi - 347; Plants - 385; Viruses - 0; Other Eukaryotes - 339 (source: NCBI BLink).
AT5G24990	47.747	-2.03518	0.434397	-4.68507	2.79864e-06	1.89284e-05	Protein of unknown function (DUF1336)
AT5G25130	103.259	-3.06811	0.348227	-8.81066	1.24415e-18	2.98472e-17	cytochrome P450, family 71, subfamily B, polypeptide 12
AT5G25240	195.038	2.75877	0.283328	9.73699	2.09665e-22	6.52102e-21	unknown protein; FUNCTIONS IN: molecular_function unknown; INVOLVED IN: biological_process unknown; LOCATED IN: cellular_component unknown; EXPRESSED IN: 23 plant structures; EXPRESSED DURING: 13 growth stages; Has 1807 Blast hits to 1807 proteins in 277 species: Archae - 0; Bacteria - 0; Metazoa - 736; Fungi - 347; Plants - 385; Viruses - 0; Other Eukaryotes - 339 (source: NCBI BLink).
AT5G26200	319.278	2.43637	0.236317	10.3098	6.36381e-25	2.26158e-23	Mitochondrial substrate carrier family protein
AT5G26220	152.256	-3.03717	0.289903	-10.4765	1.10754e-25	4.08152e-24	ChaC-like family protein
AT5G26340	772.816	2.66058	0.206911	12.8586	7.6991e-38	5.14689e-36	Major facilitator superfamily protein
AT5G26670	143.726	-2.2275	0.282095	-7.8963	2.87299e-15	5.24943e-14	Pectinacetylesterase family protein
AT5G26770	344.223	2.31178	0.228077	10.1359	3.82705e-24	1.30507e-22	unknown protein; BEST Arabidopsis thaliana protein match is: unknown protein (TAIR:AT3G05830.1); Has 30201 Blast hits to 17322 proteins in 780 species: Archae - 12; Bacteria - 1396; Metazoa - 17338; Fungi - 3422; Plants - 5037; Viruses - 0; Other Eukaryotes - 2996 (source: NCBI BLink).
AT5G28030	48.2373	-2.54415	0.450224	-5.65085	1.59656e-08	1.46783e-07	L-cysteine desulfhydrase 1
AT5G28080	36.3554	2.05827	0.503671	4.08653	4.37878e-05	0.000241179	Protein kinase superfamily protein
AT5G28510	325.73	6.38937	0.438253	14.5792	3.81176e-48	4.20003e-46	beta glucosidase 24
AT5G28520	60.1125	5.71165	0.696366	8.20207	2.3628e-16	4.72279e-15	Mannose-binding lectin superfamily protein
AT5G28910	63.1342	-2.1249	0.38528	-5.5152	3.48385e-08	3.04952e-07	unknown protein; FUNCTIONS IN: molecular_function unknown; INVOLVED IN: biological_process unknown; LOCATED IN: mitochondrion; BEST Arabidopsis thaliana protein match is: unknown protein (TAIR:AT5G28960.1); Has 35333 Blast hits to 34131 proteins in 2444 species: Archae - 798; Bacteria - 22429; Metazoa - 974; Fungi - 991; Plants - 531; Viruses - 0; Other Eukaryotes - 9610 (source: NCBI BLink).
AT5G35190	70.035	-2.7751	0.417026	-6.65449	2.84287e-11	3.59491e-10	proline-rich extensin-like family protein
AT5G35490	64.7687	-2.11549	0.410396	-5.15474	2.53979e-07	1.99178e-06	mto 1 responding up 1
AT5G35660	6.01677	2.57133	0.838028	3.06831	0.00215274	0.00812028	Glycine-rich protein family
AT5G35777	15.9233	-3.02802	0.691198	-4.38084	1.18225e-05	7.227e-05	transposable element gene
AT5G35970	2182.77	-2.6296	0.149876	-17.5451	6.48441e-69	1.59757e-66	P-loop containing nucleoside triphosphate hydrolases superfamily protein
AT5G36120	357.877	-2.25656	0.255253	-8.8405	9.52903e-19	2.30622e-17	cofactor assembly, complex C (B6F)
AT5G36700	9.55161	-2.02112	0.772195	-2.61737	0.00886095	0.0278318	2-phosphoglycolate phosphatase 1
AT5G36910	349.378	-2.03404	0.209765	-9.69673	3.11318e-22	9.54724e-21	thionin 2.2
AT5G36925	38.755	3.46759	0.566099	6.12542	9.04471e-10	9.73605e-09	unknown protein; BEST Arabidopsis thaliana protein match is: unknown protein (TAIR:AT5G36920.1); Has 9 Blast hits to 9 proteins in 2 species: Archae - 0; Bacteria - 0; Metazoa - 0; Fungi - 0; Plants - 9; Viruses - 0; Other Eukaryotes - 0 (source: NCBI BLink).
AT5G37260	919.4	4.0657	0.196548	20.6856	4.67368e-95	2.562e-92	Homeodomain-like superfamily protein
AT5G37490	8.35569	2.27823	0.794216	2.86853	0.00412388	0.0143394	ARM repeat superfamily protein
AT5G37540	212.642	2.00049	0.253837	7.88103	3.24687e-15	5.89843e-14	Eukaryotic aspartyl protease family protein
AT5G37940	7.01364	-2.22178	0.79851	-2.78241	0.00539565	0.0181235	Zinc-binding dehydrogenase family protein
AT5G38000	22.6898	-3.03385	0.606592	-5.00146	5.68971e-07	4.24781e-06	Zinc-binding dehydrogenase family protein
AT5G38060	89.8859	-2.13824	0.335971	-6.36438	1.96082e-10	2.29797e-09	unknown protein; FUNCTIONS IN: molecular_function unknown; INVOLVED IN: biological_process unknown; LOCATED IN: chloroplast; BEST Arabidopsis thaliana protein match is: unknown protein (TAIR:AT1G65000.1); Has 1807 Blast hits to 1807 proteins in 277 species: Archae - 0; Bacteria - 0; Metazoa - 736; Fungi - 347; Plants - 385; Viruses - 0; Other Eukaryotes - 339 (source: NCBI BLink).
AT5G38120	7.08242	-2.21736	0.795504	-2.78737	0.00531384	0.0178899	AMP-dependent synthetase and ligase family protein
AT5G38430	3230.4	-2.68826	0.408517	-6.58053	4.68765e-11	5.82358e-10	Ribulose bisphosphate carboxylase (small chain) family protein
AT5G38980	713.233	-2.49583	0.206532	-12.0845	1.27573e-33	7.01079e-32	unknown protein; FUNCTIONS IN: molecular_function unknown; INVOLVED IN: biological_process unknown; LOCATED IN: endomembrane system; EXPRESSED IN: 22 plant structures; EXPRESSED DURING: 13 growth stages; Has 3 Blast hits to 3 proteins in 1 species: Archae - 0; Bacteria - 0; Metazoa - 0; Fungi - 0; Plants - 3; Viruses - 0; Other Eukaryotes - 0 (source: NCBI BLink).
AT5G39050	1191.3	3.6573	0.18274	20.0136	4.18863e-89	2.04098e-86	HXXXD-type acyl-transferase family protein
AT5G39080	200.164	-2.22778	0.260141	-8.56375	1.09256e-17	2.43708e-16	HXXXD-type acyl-transferase family protein
AT5G39520	26.6195	2.1326	0.577937	3.69002	0.000224236	0.00106771	Protein of unknown function (DUF1997)
AT5G39610	510.436	2.09847	0.194469	10.7908	3.80558e-27	1.49811e-25	NAC domain containing protein 6
AT5G39720	9.10208	2.74595	0.799914	3.43281	0.00059736	0.00257993	avirulence induced gene 2 like protein
AT5G39860	88.6976	-2.24127	0.338089	-6.62922	3.37469e-11	4.23565e-10	basic helix-loop-helix (bHLH) DNA-binding family protein
AT5G39890	207.105	4.27481	0.347547	12.2999	9.06614e-35	5.27303e-33	Protein of unknown function (DUF1637)
AT5G40010	25.9935	2.09549	0.582013	3.60042	0.00031771	0.00145985	AAA-ATPase 1
AT5G40690	407.265	2.08371	0.211878	9.8345	7.99643e-23	2.54113e-21	CONTAINS InterPro DOMAIN/s: EF-Hand 1, calcium-binding site (InterPro:IPR018247); BEST Arabidopsis thaliana protein match is: unknown protein (TAIR:AT2G41730.1); Has 1807 Blast hits to 1807 proteins in 277 species: Archae - 0; Bacteria - 0; Metazoa - 736; Fungi - 347; Plants - 385; Viruses - 0; Other Eukaryotes - 339 (source: NCBI BLink).
AT5G41080	496.295	2.15156	0.199244	10.7986	3.49337e-27	1.37768e-25	PLC-like phosphodiesterases superfamily protein
AT5G41750	177.29	2.1386	0.295148	7.24586	4.29697e-13	6.45783e-12	Disease resistance protein (TIR-NBS-LRR class) family
AT5G42290	4.69466	2.22377	0.842453	2.63964	0.00829936	0.026351	transcription activator-related
AT5G42380	90.4135	2.67098	0.372389	7.17257	7.3601e-13	1.08167e-11	calmodulin like 37
AT5G42590	59.2191	-2.02487	0.399291	-5.07116	3.95408e-07	3.01569e-06	cytochrome P450, family 71, subfamily A, polypeptide 16
AT5G42760	41.7777	-3.21592	0.529022	-6.07899	1.20941e-09	1.28172e-08	Leucine carboxyl methyltransferase
AT5G42800	437.859	-3.53689	0.231034	-15.3089	6.66476e-53	8.64723e-51	dihydroflavonol 4-reductase
AT5G42840	17.1152	-2.0463	0.653499	-3.13129	0.00174038	0.00671262	Cysteine/Histidine-rich C1 domain family protein
AT5G42900	1169.37	5.73212	0.240165	23.8674	6.68563e-126	1.12766e-122	cold regulated gene 27
AT5G42930	26.2116	2.82542	0.605538	4.66597	3.07167e-06	2.06476e-05	alpha/beta-Hydrolases superfamily protein
AT5G43350	359.976	-2.89269	0.216934	-13.3344	1.46036e-40	1.13955e-38	phosphate transporter 1;1
AT5G43450	868.036	3.12733	0.183914	17.0043	7.62769e-65	1.59288e-62	2-oxoglutarate (2OG) and Fe(II)-dependent oxygenase superfamily protein
AT5G43570	36.7611	3.18833	0.580818	5.48937	4.03365e-08	3.50003e-07	Serine protease inhibitor, potato inhibitor I-type family protein
AT5G43580	539.837	3.52007	0.21459	16.4037	1.79881e-60	3.23299e-58	Serine protease inhibitor, potato inhibitor I-type family protein
AT5G44190	1513.71	-3.2144	0.158681	-20.257	3.08156e-91	1.60879e-88	GOLDEN2-like 2
AT5G44255	20.5956	2.80677	0.655093	4.28454	1.83121e-05	0.00010861	transposable element gene
AT5G44410	123.138	-2.02661	0.294301	-6.88616	5.73167e-12	7.70559e-11	FAD-binding Berberine family protein
AT5G44530	535.047	-2.26672	0.188983	-11.9943	3.80702e-33	2.03601e-31	Subtilase family protein
AT5G45340	262.118	3.0396	0.259117	11.7306	8.88154e-32	4.39606e-30	cytochrome P450, family 707, subfamily A, polypeptide 3
AT5G45630	155.361	2.95375	0.32287	9.14841	5.77752e-20	1.52631e-18	Protein of unknown function, DUF584
AT5G45650	287.738	-5.03808	0.294545	-17.1046	1.37115e-65	2.97675e-63	subtilase family protein
AT5G45670	452.602	-2.2581	0.230835	-9.78228	1.34158e-22	4.22048e-21	GDSL-like Lipase/Acylhydrolase superfamily protein
AT5G45690	22.9193	4.4382	0.756636	5.8657	4.47245e-09	4.41933e-08	Protein of unknown function (DUF1264)
AT5G45810	62.0008	3.50902	0.483682	7.2548	4.02247e-13	6.07025e-12	CBL-interacting protein kinase 19
AT5G45820	273.047	-2.40412	0.227267	-10.5784	3.75261e-26	1.40176e-24	CBL-interacting protein kinase 20
AT5G45850	41.8473	-3.74597	0.524809	-7.13779	9.48456e-13	1.38001e-11	Protein of unknown function (DUF688)
AT5G45960	21.8535	-2.72491	0.613111	-4.44439	8.81416e-06	5.51249e-05	GDSL-like Lipase/Acylhydrolase superfamily protein
AT5G46105	7.05204	-3.19456	0.827265	-3.8616	0.000112647	0.000572823	pre-tRNA
AT5G46295	25.8223	2.66296	0.596744	4.46249	8.10121e-06	5.10153e-05	unknown protein; BEST Arabidopsis thaliana protein match is: unknown protein (TAIR:AT1G06475.1); Has 30201 Blast hits to 17322 proteins in 780 species: Archae - 12; Bacteria - 1396; Metazoa - 17338; Fungi - 3422; Plants - 5037; Viruses - 0; Other Eukaryotes - 2996 (source: NCBI BLink).
AT5G46490	195.898	-2.05031	0.253664	-8.08278	6.33058e-16	1.20915e-14	Disease resistance protein (TIR-NBS-LRR class) family
AT5G46830	88.9345	-4.81039	0.452439	-10.6321	2.112e-26	8.05389e-25	NACL-inducible gene 1
AT5G46845	5.74454	2.03419	0.829038	2.45367	0.0141407	0.0414411	MIR160/MIR160C (MICRORNA160); miRNA
AT5G46900	31.3266	-2.47101	0.522541	-4.72883	2.25814e-06	1.54732e-05	Bifunctional inhibitor/lipid-transfer protein/seed storage 2S albumin superfamily protein
AT5G47530	53.4592	2.01183	0.42988	4.67999	2.86888e-06	1.93735e-05	Auxin-responsive family protein
AT5G47590	123.402	2.93271	0.338393	8.66658	4.45286e-18	1.02885e-16	Heat shock protein HSP20/alpha crystallin family
AT5G47980	9.42391	-2.67337	0.766536	-3.4876	0.000487369	0.00214719	HXXXD-type acyl-transferase family protein
AT5G47990	252.338	-2.18318	0.246688	-8.84995	8.75591e-19	2.13323e-17	cytochrome P450, family 705, subfamily A, polypeptide 5
AT5G48250	559.619	2.38085	0.194963	12.2118	2.68785e-34	1.51898e-32	B-box type zinc finger protein with CCT domain
AT5G48400	30.1717	3.43259	0.618717	5.54791	2.89103e-08	2.56646e-07	Glutamate receptor family protein
AT5G48450	201.461	2.08353	0.275405	7.56532	3.86896e-14	6.40746e-13	SKU5 similar 3
AT5G48850	294.977	-3.2841	0.248529	-13.2141	7.27036e-40	5.36758e-38	Tetratricopeptide repeat (TPR)-like superfamily protein
AT5G48880	537.346	-3.05627	0.199002	-15.358	3.12905e-53	4.15823e-51	peroxisomal 3-keto-acyl-CoA thiolase 2
AT5G49080	53.4787	-3.47863	0.461256	-7.54165	4.64079e-14	7.63954e-13	transposable element gene
AT5G49620	4.88314	2.32369	0.84179	2.76041	0.0057728	0.0192488	myb domain protein 78
AT5G49630	162.026	-2.22559	0.275804	-8.06947	7.06034e-16	1.34269e-14	amino acid permease 6
AT5G49690	24.9626	2.70679	0.617027	4.38683	1.15013e-05	7.04831e-05	UDP-Glycosyltransferase superfamily protein
AT5G49700	206.047	2.22097	0.322815	6.88001	5.9847e-12	8.02117e-11	Predicted AT-hook DNA-binding family protein
AT5G49730	2697.78	-3.80456	0.175196	-21.716	1.44802e-104	9.07162e-102	ferric reduction oxidase 6
AT5G49740	904.77	-4.47271	0.196529	-22.7585	1.18243e-114	1.29635e-111	ferric reduction oxidase 7
AT5G49850	41.8717	-2.04311	0.451226	-4.5279	5.95738e-06	3.84538e-05	Mannose-binding lectin superfamily protein
AT5G50260	82.4186	2.26507	0.36786	6.15742	7.39404e-10	8.03415e-09	Cysteine proteinases superfamily protein
AT5G50360	260.853	5.15963	0.365563	14.1142	3.10402e-45	2.95921e-43	unknown protein; BEST Arabidopsis thaliana protein match is: unknown protein (TAIR:AT3G48510.1); Has 1807 Blast hits to 1807 proteins in 277 species: Archae - 0; Bacteria - 0; Metazoa - 736; Fungi - 347; Plants - 385; Viruses - 0; Other Eukaryotes - 339 (source: NCBI BLink).
AT5G50800	138.14	-2.07888	0.285677	-7.27703	3.4124e-13	5.18529e-12	Nodulin MtN3 family protein
AT5G51440	182.168	2.23022	0.289664	7.69936	1.36754e-14	2.36297e-13	HSP20-like chaperones superfamily protein
AT5G51480	18.0202	2.86487	0.684682	4.18423	2.86133e-05	0.000164113	SKU5 similar 2
AT5G51720	194.052	-4.51672	0.319843	-14.1217	2.79205e-45	2.67342e-43	2 iron, 2 sulfur cluster binding
AT5G51850	33.8009	-2.81597	0.527585	-5.33748	9.42474e-08	7.7632e-07	unknown protein; BEST Arabidopsis thaliana protein match is: unknown protein (TAIR:AT5G62170.1); Has 384 Blast hits to 375 proteins in 79 species: Archae - 0; Bacteria - 14; Metazoa - 135; Fungi - 31; Plants - 92; Viruses - 0; Other Eukaryotes - 112 (source: NCBI BLink).
AT5G51990	41.0617	5.21629	0.718476	7.26021	3.86496e-13	5.8406e-12	C-repeat-binding factor 4
AT5G52050	282.133	2.76308	0.276656	9.98743	1.73015e-23	5.7048e-22	MATE efflux family protein
AT5G52300	934.829	6.07215	0.277731	21.8634	5.79505e-106	3.97088e-103	CAP160 protein
AT5G52310	22448.1	4.20686	0.145971	28.8198	1.21096e-182	5.31053e-179	low-temperature-responsive protein 78 (LTI78) / desiccation-responsive protein 29A (RD29A)
AT5G52640	482.549	2.0245	0.214801	9.425	4.30121e-21	1.22963e-19	heat shock protein 90.1
AT5G52760	18.8904	2.07403	0.650203	3.18982	0.00142363	0.00563362	Copper transport protein family
AT5G53200	15.0666	-2.02084	0.657847	-3.0719	0.00212699	0.0080372	Homeodomain-like superfamily protein
AT5G53710	33.8336	4.27648	0.662697	6.45314	1.09552e-10	1.31842e-09	unknown protein; FUNCTIONS IN: molecular_function unknown; INVOLVED IN: biological_process unknown; LOCATED IN: endomembrane system; EXPRESSED IN: 8 plant structures; EXPRESSED DURING: 4 anthesis, C globular stage, petal differentiation and expansion stage; Has 30201 Blast hits to 17322 proteins in 780 species: Archae - 12; Bacteria - 1396; Metazoa - 17338; Fungi - 3422; Plants - 5037; Viruses - …
AT5G53990	184.622	3.30159	0.339895	9.71356	2.63944e-22	8.13995e-21	UDP-Glycosyltransferase superfamily protein
AT5G54040	49.1041	-2.04571	0.426084	-4.80119	1.57726e-06	1.10883e-05	Cysteine/Histidine-rich C1 domain family protein
AT5G54060	75.613	-4.30214	0.451658	-9.52522	1.64686e-21	4.82762e-20	UDP-glucose:flavonoid 3-o-glucosyltransferase
AT5G54165	324.411	5.62268	0.36727	15.3094	6.61812e-53	8.64723e-51	unknown protein; FUNCTIONS IN: molecular_function unknown; INVOLVED IN: biological_process unknown; LOCATED IN: cellular_component unknown; Has 30201 Blast hits to 17322 proteins in 780 species: Archae - 12; Bacteria - 1396; Metazoa - 17338; Fungi - 3422; Plants - 5037; Viruses - 0; Other Eukaryotes - 2996 (source: NCBI BLink).
AT5G54190	368.417	-2.2618	0.219215	-10.3177	5.85821e-25	2.08867e-23	protochlorophyllide oxidoreductase A
AT5G54230	75.1457	2.03603	0.374612	5.43504	5.47837e-08	4.69052e-07	myb domain protein 49
AT5G54585	89.6787	-3.88454	0.406652	-9.5525	1.26603e-21	3.73623e-20	unknown protein; Has 30201 Blast hits to 17322 proteins in 780 species: Archae - 12; Bacteria - 1396; Metazoa - 17338; Fungi - 3422; Plants - 5037; Viruses - 0; Other Eukaryotes - 2996 (source: NCBI BLink).
AT5G54610	5.50783	-2.34421	0.834853	-2.80793	0.00498618	0.0169376	ankyrin
AT5G55150	16.3746	2.23156	0.687188	3.24738	0.00116475	0.00471371	Protein of unknown function (DUF295)
AT5G55570	17.4535	-2.88513	0.697308	-4.13753	3.51071e-05	0.000197637	unknown protein; LOCATED IN: chloroplast; Has 35333 Blast hits to 34131 proteins in 2444 species: Archae - 798; Bacteria - 22429; Metazoa - 974; Fungi - 991; Plants - 531; Viruses - 0; Other Eukaryotes - 9610 (source: NCBI BLink).
AT5G55720	45.3906	-2.00339	0.454258	-4.41025	1.03254e-05	6.39379e-05	Pectin lyase-like superfamily protein
AT5G55850	1337.37	2.09102	0.197802	10.5713	4.05029e-26	1.51039e-24	RPM1-interacting protein 4 (RIN4) family protein
AT5G56840	16.4708	-2.15581	0.654203	-3.29532	0.000983081	0.00405875	myb-like transcription factor family protein
AT5G56850	504.664	-2.64542	0.200915	-13.1668	1.36206e-39	9.95532e-38	unknown protein; EXPRESSED IN: 21 plant structures; EXPRESSED DURING: 13 growth stages; Has 35333 Blast hits to 34131 proteins in 2444 species: Archae - 798; Bacteria - 22429; Metazoa - 974; Fungi - 991; Plants - 531; Viruses - 0; Other Eukaryotes - 9610 (source: NCBI BLink).
AT5G57050	1316.07	2.59108	0.17247	15.0233	5.16653e-51	6.29369e-49	Protein phosphatase 2C family protein
AT5G57345	1335.01	-2.70511	0.165334	-16.3615	3.60335e-60	6.37183e-58	unknown protein; Has 30201 Blast hits to 17322 proteins in 780 species: Archae - 12; Bacteria - 1396; Metazoa - 17338; Fungi - 3422; Plants - 5037; Viruses - 0; Other Eukaryotes - 2996 (source: NCBI BLink).
AT5G57510	21.9337	2.02715	0.600734	3.37446	0.000739605	0.00313864	unknown protein; Has 27 Blast hits to 27 proteins in 9 species: Archae - 0; Bacteria - 0; Metazoa - 0; Fungi - 0; Plants - 27; Viruses - 0; Other Eukaryotes - 0 (source: NCBI BLink).
AT5G57550	78.279	6.05944	0.681209	8.89513	5.83532e-19	1.43443e-17	xyloglucan endotransglucosylase/hydrolase 25
AT5G57560	6419.86	5.05469	0.175144	28.8602	3.77348e-183	2.06853e-179	Xyloglucan endotransglucosylase/hydrolase family protein
AT5G57625	37.3841	-2.23848	0.480898	-4.65479	3.24314e-06	2.16806e-05	CAP (Cysteine-rich secretory proteins, Antigen 5, and Pathogenesis-related 1 protein) superfamily protein
AT5G57760	440.712	2.86377	0.214408	13.3567	1.0832e-40	8.48265e-39	unknown protein; Has 5 Blast hits to 5 proteins in 2 species: Archae - 0; Bacteria - 0; Metazoa - 0; Fungi - 0; Plants - 5; Viruses - 0; Other Eukaryotes - 0 (source: NCBI BLink).
AT5G57910	256.604	2.04325	0.238933	8.55156	1.21438e-17	2.70058e-16	unknown protein; BEST Arabidopsis thaliana protein match is: unknown protein (TAIR:AT4G30630.1); Has 30201 Blast hits to 17322 proteins in 780 species: Archae - 12; Bacteria - 1396; Metazoa - 17338; Fungi - 3422; Plants - 5037; Viruses - 0; Other Eukaryotes - 2996 (source: NCBI BLink).
AT5G59070	25.3821	-2.49427	0.596688	-4.18019	2.91263e-05	0.000166793	UDP-Glycosyltransferase superfamily protein
AT5G59130	248.295	-3.61225	0.258644	-13.9661	2.50915e-44	2.27348e-42	Subtilase family protein
AT5G59220	1905.43	5.07122	0.208113	24.3676	3.76918e-131	8.26467e-128	highly ABA-induced PP2C gene 1
AT5G59520	102.704	-2.21099	0.391602	-5.64601	1.64214e-08	1.50847e-07	ZRT/IRT-like protein 2
AT5G59570	110.004	3.41717	0.374005	9.1367	6.43888e-20	1.69287e-18	Homeodomain-like superfamily protein
AT5G59680	23.502	-3.35126	0.618923	-5.41466	6.14039e-08	5.20853e-07	Leucine-rich repeat protein kinase family protein
AT5G59730	75.1698	-2.27303	0.369164	-6.15724	7.40233e-10	8.03917e-09	exocyst subunit exo70 family protein H7
AT5G59780	516.419	-2.31351	0.211835	-10.9213	9.11901e-28	3.76461e-26	myb domain protein 59
AT5G59820	543.693	3.05541	0.229573	13.3091	2.04967e-40	1.5881e-38	C2H2-type zinc finger family protein
AT5G59920	125.651	-2.6379	0.308065	-8.56279	1.10167e-17	2.45491e-16	Cysteine/Histidine-rich C1 domain family protein
AT5G60520	14.5346	-2.00759	0.680907	-2.94841	0.0031941	0.0114852	Late embryogenesis abundant (LEA) protein-related
AT5G60630	21.6106	2.70914	0.637599	4.24897	2.14752e-05	0.000126074	FUNCTIONS IN: molecular_function unknown; INVOLVED IN: biological_process unknown; LOCATED IN: endomembrane system; EXPRESSED IN: 17 plant structures; EXPRESSED DURING: 6 growth stages; BEST Arabidopsis thaliana protein match is: hydroxyproline-rich glycoprotein family protein (TAIR:AT3G45230.1); Has 1807 Blast hits to 1807 proteins in 277 species: Archae - 0; Bacteria - 0; Metazoa - 736; Fungi -…
AT5G61160	5.60333	-2.0977	0.824836	-2.54317	0.0109853	0.0334856	anthocyanin 5-aromatic acyltransferase 1
AT5G61290	133.043	-2.33973	0.293489	-7.97214	1.55956e-15	2.89065e-14	Flavin-binding monooxygenase family protein
AT5G61380	2039.83	2.4889	0.15513	16.044	6.29563e-58	1.03018e-55	CCT motif -containing response regulator protein
AT5G61820	5790.77	2.99378	0.159636	18.7538	1.80104e-78	5.89425e-76	FUNCTIONS IN: molecular_function unknown; INVOLVED IN: biological_process unknown; LOCATED IN: vacuole; EXPRESSED IN: 24 plant structures; EXPRESSED DURING: 15 growth stages; CONTAINS InterPro DOMAIN/s: Stress up-regulated Nod 19 (InterPro:IPR011692); Has 30201 Blast hits to 17322 proteins in 780 species: Archae - 12; Bacteria - 1396; Metazoa - 17338; Fungi - 3422; Plants - 5037; Viruses - 0; Oth…
AT5G62150	77.0793	2.03011	0.37066	5.47701	4.3258e-08	3.74021e-07	peptidoglycan-binding LysM domain-containing protein
AT5G62210	106.043	-2.42449	0.325136	-7.45683	8.86284e-14	1.41747e-12	Embryo-specific protein 3, (ATS3)
AT5G62280	1647.33	2.03623	0.155202	13.1199	2.53307e-39	1.82107e-37	Protein of unknown function (DUF1442)
AT5G62470	1038.39	2.21696	0.166428	13.3209	1.75037e-40	1.361e-38	myb domain protein 96
AT5G62480	214.549	2.26466	0.257107	8.80824	1.27122e-18	3.04303e-17	glutathione S-transferase tau 9
AT5G62490	20.2297	2.35221	0.651492	3.61049	0.000305617	0.00140872	HVA22 homologue B
AT5G62520	367.544	4.9179	0.33794	14.5526	5.62402e-48	6.10484e-46	similar to RCD one 5
AT5G63160	1738.54	2.97443	0.161564	18.4102	1.08756e-75	3.35872e-73	BTB and TAZ domain protein 1
AT5G63180	735.325	-4.26796	0.225621	-18.9165	8.33768e-80	2.81262e-77	Pectin lyase-like superfamily protein
AT5G63350	133.93	3.81815	0.382553	9.98072	1.85111e-23	6.08534e-22	unknown protein; BEST Arabidopsis thaliana protein match is: unknown protein (TAIR:AT3G48510.1); Has 103 Blast hits to 102 proteins in 13 species: Archae - 0; Bacteria - 0; Metazoa - 2; Fungi - 0; Plants - 101; Viruses - 0; Other Eukaryotes - 0 (source: NCBI BLink).
AT5G63790	3750.83	2.77867	0.15858	17.5222	9.70857e-69	2.36533e-66	NAC domain containing protein 102
AT5G64170	702.399	-2.5579	0.178926	-14.2958	2.32318e-46	2.32604e-44	dentin sialophosphoprotein-related
AT5G64210	8.92439	2.66347	0.799318	3.33218	0.000861675	0.00359953	alternative oxidase 2
AT5G64250	1432.57	2.31296	0.159695	14.4836	1.5391e-47	1.63825e-45	Aldolase-type TIM barrel family protein
AT5G64260	4682.54	3.65078	0.187607	19.4597	2.41007e-84	9.60829e-82	EXORDIUM like 2
AT5G64750	64.5476	4.35775	0.541972	8.04054	8.94407e-16	1.68485e-14	Integrase-type DNA-binding superfamily protein
AT5G64770	1234.49	-2.00965	0.163123	-12.3198	7.08862e-35	4.15594e-33	Encodes a root meristem growth factor (RGF). Belongs to a family of functionally redundant homologous peptides that are secreted, tyrosine-sulfated, and expressed mainly in the stem cell area and the innermost layer of central columella cells. RGFs are required for maintenance of the root stem cell niche and transit amplifying cell proliferation. Members of this family include: At5g60810 (RGF1), …
AT5G64940	3279.72	-2.44219	0.142111	-17.1851	3.43151e-66	7.67783e-64	ABC2 homolog 13
AT5G65207	1303.15	2.62356	0.192083	13.6585	1.7973e-42	1.53344e-40	unknown protein; BEST Arabidopsis thaliana protein match is: unknown protein (TAIR:AT5G10040.1); Has 30201 Blast hits to 17322 proteins in 780 species: Archae - 12; Bacteria - 1396; Metazoa - 17338; Fungi - 3422; Plants - 5037; Viruses - 0; Other Eukaryotes - 2996 (source: NCBI BLink).
AT5G65320	31.786	-3.23286	0.554491	-5.83032	5.53215e-09	5.39367e-08	basic helix-loop-helix (bHLH) DNA-binding superfamily protein
AT5G65480	839.452	-2.28004	0.172367	-13.2279	6.05915e-40	4.51901e-38	unknown protein; FUNCTIONS IN: molecular_function unknown; INVOLVED IN: biological_process unknown; LOCATED IN: chloroplast; EXPRESSED IN: 24 plant structures; EXPRESSED DURING: 15 growth stages; BEST Arabidopsis thaliana protein match is: unknown protein (TAIR:AT4G38060.2); Has 1807 Blast hits to 1807 proteins in 277 species: Archae - 0; Bacteria - 0; Metazoa - 736; Fungi - 347; Plants - 385; Vi…
AT5G65800	15.5369	-2.07703	0.647008	-3.21021	0.00132637	0.00528277	ACC synthase 5
AT5G65890	169.156	-3.30741	0.32814	-10.0793	6.82211e-24	2.29079e-22	ACT domain repeat 1
AT5G65980	54.3244	-2.34147	0.414837	-5.64432	1.65838e-08	1.52212e-07	Auxin efflux carrier family protein
AT5G66110	10.9445	2.34591	0.753376	3.11387	0.0018465	0.00707837	Heavy metal transport/detoxification superfamily protein
AT5G66400	1227.1	2.50582	0.242286	10.3424	4.53043e-25	1.6285e-23	Dehydrin family protein
AT5G66690	219.123	-3.57137	0.269676	-13.2432	4.94057e-40	3.76152e-38	UDP-Glycosyltransferase superfamily protein
AT5G66700	14.7476	3.42709	0.760825	4.50444	6.65489e-06	4.258e-05	homeobox 53
AT5G66740	19.1378	-2.69599	0.64635	-4.1711	3.0313e-05	0.000172732	Protein of unknown function (DUF620)
AT5G66780	119.883	5.79698	0.560428	10.3439	4.46213e-25	1.60659e-23	unknown protein; Has 1807 Blast hits to 1807 proteins in 277 species: Archae - 0; Bacteria - 0; Metazoa - 736; Fungi - 347; Plants - 385; Viruses - 0; Other Eukaryotes - 339 (source: NCBI BLink).
AT5G67060	181.191	2.56619	0.29096	8.81973	1.14732e-18	2.76454e-17	basic helix-loop-helix (bHLH) DNA-binding superfamily protein
AT5G67080	23.845	2.50329	0.609853	4.10474	4.04773e-05	0.000225266	mitogen-activated protein kinase kinase kinase 19
AT5G67280	390.273	-3.64253	0.22354	-16.2947	1.07565e-59	1.87188e-57	receptor-like kinase
AT5G67300	2054.57	2.53323	0.207992	12.1795	3.99894e-34	2.23686e-32	myb domain protein r1
AT5G67310	7.31478	2.85615	0.829965	3.44128	0.000578962	0.00250838	cytochrome P450, family 81, subfamily G, polypeptide 1
AT5G67400	39.0162	-2.17532	0.487583	-4.46143	8.14138e-06	5.12241e-05	root hair specific 19
AT5G67480	2414.64	3.39045	0.16764	20.2246	5.95154e-91	3.03487e-88	BTB and TAZ domain protein 4
AT5G67488	16.2274	2.46092	0.686576	3.58433	0.000337941	0.00154408	other RNA
