# Supplementary material for: An Arabidopsis Nucleoporin NUP85 modulates plant responses to ABA and salt stress
Source: PLoS Genet. 2017 Dec 12;13(12):e1007124. doi: 10.1371/journal.pgen.1007124 (PMC5741264; doi:10.1371/journal.pgen.1007124)
Supplement: S4 Table — (XLSX) [file pgen.1007124.s013.xlsx]

## Sheet: 178_genes_overlap_of_nup85_ABA_
Geneid	log2FC_WTABA_vs_WTmock	log2FC_nup85ABA_vs_WTABA	func
AT4G24000	2.12478	-1.80029	cellulose synthase like G2
AT4G33070	4.32543	-1.55823	Thiamine pyrophosphate dependent pyruvate decarboxylase family protein
AT1G09500	3.01081	-1.55037	NAD(P)-binding Rossmann-fold superfamily protein
AT3G44300	2.61949	-1.54582	nitrilase 2
AT2G45220	2.41548	-1.32162	Plant invertase/pectin methylesterase inhibitor superfamily
AT1G30720	2.29022	-1.2849	FAD-binding Berberine family protein
AT5G43580	3.09395	-1.25184	Serine protease inhibitor, potato inhibitor I-type family protein
AT5G51720	-2.17296	-1.2192	2 iron, 2 sulfur cluster binding
AT2G36780	5.70179	-1.12908	UDP-Glycosyltransferase superfamily protein
AT1G15330	4.10943	-1.11609	Cystathionine beta-synthase (CBS) protein
AT4G39675	4.43103	-1.09995	unknown protein; Has 30201 Blast hits to 17322 proteins in 780 species: Archae - 12; Bacteria - 1396; Metazoa - 17338; Fungi - 3422; Plants - 5037; Viruses - 0; Other Eukaryotes - 2996 (source: NCBI BLink).
AT5G13080	2.05545	-1.09412	WRKY DNA-binding protein 75
AT2G36750	4.2565	-1.0828	UDP-glucosyl transferase 73C1
AT4G15390	-2.1515	-1.07842	HXXXD-type acyl-transferase family protein
AT1G80160	4.13452	-1.06255	Lactoylglutathione lyase / glyoxalase I family protein
AT2G15490	2.14576	-1.05881	UDP-glycosyltransferase 73B4
AT1G73600	-3.92316	-1.0472	S-adenosyl-L-methionine-dependent methyltransferases superfamily protein
AT4G37070	2.28235	-1.04089	Acyl transferase/acyl hydrolase/lysophospholipase superfamily protein
AT5G20830	4.41645	-1.0359	sucrose synthase 1
AT5G28520	6.95335	-1.01207	Mannose-binding lectin superfamily protein
AT5G66780	6.27805	-1.005	unknown protein; Has 1807 Blast hits to 1807 proteins in 277 species: Archae - 0; Bacteria - 0; Metazoa - 736; Fungi - 347; Plants - 385; Viruses - 0; Other Eukaryotes - 339 (source: NCBI BLink).
AT5G43570	4.48406	-0.99212	Serine protease inhibitor, potato inhibitor I-type family protein
AT1G05560	3.99726	-0.986453	UDP-glucosyltransferase 75B1
AT2G05540	2.56311	-0.985281	Glycine-rich protein family
AT1G07400	3.61865	-0.979	HSP20-like chaperones superfamily protein
AT1G45145	2.08022	-0.972925	thioredoxin H-type 5
AT3G28740	3.26649	-0.963432	Cytochrome P450 superfamily protein
AT3G30775	2.14901	-0.956759	Methylenetetrahydrofolate reductase family protein
AT2G04040	2.92944	-0.939517	MATE efflux family protein
AT3G04000	3.68622	-0.921913	NAD(P)-binding Rossmann-fold superfamily protein
AT3G11340	2.5161	-0.917017	UDP-Glycosyltransferase superfamily protein
AT1G19530	5.21731	-0.906222	unknown protein; FUNCTIONS IN: molecular_function unknown; INVOLVED IN: N-terminal protein myristoylation, anaerobic respiration; LOCATED IN: cellular_component unknown; EXPRESSED IN: leaf apex, inflorescence meristem, hypocotyl, root, flower; EXPRESSED DURING: petal differentiation and expansion stage; Has 47 Blast hits to 47 proteins in 13 species: Archae - 0; Bacteria - 0; Metazoa - 0; Fungi -…
AT1G10070	3.09557	-0.903373	branched-chain amino acid transaminase 2
AT3G43190	2.20348	-0.901689	sucrose synthase 4
AT3G47340	3.57419	-0.897167	glutamine-dependent asparagine synthase 1
AT1G22400	3.43465	-0.893155	UDP-Glycosyltransferase superfamily protein
AT1G73260	2.51372	-0.89284	kunitz trypsin inhibitor 1
AT1G69930	3.49914	-0.892149	glutathione S-transferase TAU 11
AT1G77120	6.05486	-0.873072	alcohol dehydrogenase 1
AT2G14560	-2.95502	-0.864523	Protein of unknown function (DUF567)
AT1G07150	3.08904	-0.864247	mitogen-activated protein kinase kinase kinase 13
AT2G44798	2.47231	-0.858445	other RNA
AT4G33150	2.76453	-0.847704	lysine-ketoglutarate reductase/saccharopine dehydrogenase bifunctional enzyme
AT4G14630	2.24969	-0.843077	germin-like protein 9
AT1G62570	3.84736	-0.835501	flavin-monooxygenase glucosinolate S-oxygenase 4
AT5G26340	2.93178	-0.833948	Major facilitator superfamily protein
AT1G49860	-2.32284	-0.833066	glutathione S-transferase (class phi) 14
AT1G54000	-2.55858	-0.827607	GDSL-like Lipase/Acylhydrolase superfamily protein
AT2G29500	2.19425	-0.826463	HSP20-like chaperones superfamily protein
AT4G10500	3.12552	-0.821698	2-oxoglutarate (2OG) and Fe(II)-dependent oxygenase superfamily protein
AT4G25200	3.94219	-0.813943	mitochondrion-localized small heat shock protein 23.6
AT2G30550	2.35839	-0.808998	alpha/beta-Hydrolases superfamily protein
AT1G53540	4.29072	-0.801653	HSP20-like chaperones superfamily protein
AT1G31690	-3.10781	-0.800621	Copper amine oxidase family protein
AT1G59860	2.79315	-0.799001	HSP20-like chaperones superfamily protein
AT4G34135	3.31102	-0.790138	UDP-glucosyltransferase 73B2
AT3G45290	2.13384	-0.781782	Seven transmembrane MLO family protein
AT1G19960	-2.98312	-0.780464	BEST Arabidopsis thaliana protein match is: transmembrane receptors (TAIR:AT2G32140.1); Has 41 Blast hits to 41 proteins in 17 species: Archae - 0; Bacteria - 2; Metazoa - 23; Fungi - 0; Plants - 11; Viruses - 0; Other Eukaryotes - 5 (source: NCBI BLink).
AT3G09390	2.22337	-0.779637	metallothionein 2A
AT5G47740	2.54068	-0.778361	Adenine nucleotide alpha hydrolases-like superfamily protein
AT3G03270	4.3544	-0.763095	Adenine nucleotide alpha hydrolases-like superfamily protein
AT2G29490	2.18564	-0.758966	glutathione S-transferase TAU 1
AT2G36640	4.53895	-0.758825	embryonic cell protein 63
AT4G34131	2.39216	-0.756394	UDP-glucosyl transferase 73B3
AT1G72120	2.69171	-0.75213	Major facilitator superfamily protein
AT5G12030	3.76153	-0.749801	heat shock protein 17.6A
AT2G29460	3.50715	-0.749361	glutathione S-transferase tau 4
AT2G43820	3.32997	-0.748763	UDP-glucosyltransferase 74F2
AT5G52300	5.10734	-0.746212	RD29B
AT3G55240	-2.42027	-0.730023	Plant protein 1589 of unknown function
AT1G80240	2.48329	-0.729339	Protein of unknown function, DUF642
AT5G07330	5.14911	-0.718239	unknown protein; FUNCTIONS IN: molecular_function unknown; INVOLVED IN: biological_process unknown; LOCATED IN: mitochondrion; BEST Arabidopsis thaliana protein match is: unknown protein (TAIR:AT1G63060.1); Has 1807 Blast hits to 1807 proteins in 277 species: Archae - 0; Bacteria - 0; Metazoa - 736; Fungi - 347; Plants - 385; Viruses - 0; Other Eukaryotes - 339 (source: NCBI BLink).
AT1G51760	2.72106	-0.713214	peptidase M20/M25/M40 family protein
AT1G05340	4.95779	-0.712707	unknown protein; FUNCTIONS IN: molecular_function unknown; INVOLVED IN: biological_process unknown; LOCATED IN: chloroplast; EXPRESSED IN: 14 plant structures; EXPRESSED DURING: 7 growth stages; BEST Arabidopsis thaliana protein match is: unknown protein (TAIR:AT2G32210.1); Has 189 Blast hits to 189 proteins in 27 species: Archae - 0; Bacteria - 0; Metazoa - 0; Fungi - 21; Plants - 168; Viruses -…
AT5G05600	2.06981	-0.71222	2-oxoglutarate (2OG) and Fe(II)-dependent oxygenase superfamily protein
AT2G19900	5.0298	-0.711328	NADP-malic enzyme 1
AT5G12020	4.02021	-0.707218	17.6 kDa class II heat shock protein
AT5G07460	-2.07084	-0.70334	peptidemethionine sulfoxide reductase 2
AT5G28510	6.36134	-0.699562	beta glucosidase 24
AT1G03090	2.71706	-0.691872	methylcrotonyl-CoA carboxylase alpha chain, mitochondrial / 3-methylcrotonyl-CoA carboxylase 1 (MCCA)
AT1G43160	6.2162	-0.690817	related to AP2 6
AT3G01420	2.61713	-0.688955	Peroxidase superfamily protein
AT1G02850	3.07376	-0.687364	beta glucosidase 11
AT5G10300	3.06924	-0.683443	methyl esterase 5
AT5G59220	6.1559	-0.662753	highly ABA-induced PP2C gene 1
AT5G59570	3.89615	-0.656574	Homeodomain-like superfamily protein
AT3G57520	2.83826	-0.654562	seed imbibition 2
AT1G33050	2.60058	-0.650271	unknown protein; FUNCTIONS IN: molecular_function unknown; INVOLVED IN: biological_process unknown; LOCATED IN: cellular_component unknown; EXPRESSED IN: 25 plant structures; EXPRESSED DURING: 15 growth stages; BEST Arabidopsis thaliana protein match is: unknown protein (TAIR:AT4G10470.1); Has 531 Blast hits to 229 proteins in 83 species: Archae - 0; Bacteria - 197; Metazoa - 59; Fungi - 50; Plan…
AT1G66760	2.81864	-0.644141	MATE efflux family protein
AT2G47730	2.46336	-0.639962	glutathione S-transferase phi 8
AT1G60730	2.47656	-0.63826	NAD(P)-linked oxidoreductase superfamily protein
AT2G30140	2.49997	-0.629469	UDP-Glycosyltransferase superfamily protein
AT2G36270	3.16035	-0.624908	Basic-leucine zipper (bZIP) transcription factor family protein
AT3G03341	5.42344	-0.62278	unknown protein; Has 30201 Blast hits to 17322 proteins in 780 species: Archae - 12; Bacteria - 1396; Metazoa - 17338; Fungi - 3422; Plants - 5037; Viruses - 0; Other Eukaryotes - 2996 (source: NCBI BLink).
AT5G64250	2.92143	-0.62262	Aldolase-type TIM barrel family protein
AT2G33380	4.00804	-0.621903	Caleosin-related family protein
AT1G72680	2.90608	-0.621412	cinnamyl-alcohol dehydrogenase
AT2G34610	4.12887	-0.619009	unknown protein; BEST Arabidopsis thaliana protein match is: unknown protein (TAIR:AT1G30190.1); Has 342 Blast hits to 279 proteins in 74 species: Archae - 0; Bacteria - 7; Metazoa - 76; Fungi - 18; Plants - 51; Viruses - 0; Other Eukaryotes - 190 (source: NCBI BLink).
AT5G67600	2.09577	-0.616509	unknown protein; LOCATED IN: plasma membrane; EXPRESSED IN: 22 plant structures; EXPRESSED DURING: 13 growth stages; BEST Arabidopsis thaliana protein match is: unknown protein (TAIR:AT3G49845.1); Has 30201 Blast hits to 17322 proteins in 780 species: Archae - 12; Bacteria - 1396; Metazoa - 17338; Fungi - 3422; Plants - 5037; Viruses - 0; Other Eukaryotes - 2996 (source: NCBI BLink).
AT1G17170	2.11586	-0.613537	glutathione S-transferase TAU 24
AT5G13750	3.18201	-0.607943	zinc induced facilitator-like 1
AT2G29420	3.0238	-0.606685	glutathione S-transferase tau 7
AT3G50400	2.058	-0.606064	GDSL-like Lipase/Acylhydrolase superfamily protein
AT5G66170	2.54974	-0.605285	sulfurtransferase 18
AT1G06570	2.43976	-0.594491	phytoene desaturation 1
AT4G12400	2.54775	-0.592926	stress-inducible protein, putative
AT3G60140	4.18247	-0.591333	Glycosyl hydrolase superfamily protein
AT3G50980	2.58422	-0.588174	dehydrin xero 1
AT1G23200	2.14734	0.587057	Plant invertase/pectin methylesterase inhibitor superfamily
AT1G44446	-2.55785	0.589646	Pheophorbide a oxygenase family protein with Rieske [2Fe-2S] domain
AT4G16563	2.43387	0.591128	Eukaryotic aspartyl protease family protein
AT5G35480	-4.62162	0.608253	unknown protein; Has 1807 Blast hits to 1807 proteins in 277 species: Archae - 0; Bacteria - 0; Metazoa - 736; Fungi - 347; Plants - 385; Viruses - 0; Other Eukaryotes - 339 (source: NCBI BLink).
AT4G21440	4.55492	0.609432	MYB-like 102
AT5G45340	2.92128	0.612131	cytochrome P450, family 707, subfamily A, polypeptide 3
AT5G64940	-2.95564	0.619992	ABC2 homolog 13
AT4G08950	4.23177	0.628443	Phosphate-responsive 1 family protein
AT1G51805	-2.7611	0.650061	Leucine-rich repeat protein kinase family protein
AT1G25440	-2.69112	0.658826	B-box type zinc finger protein with CCT domain
AT5G59750	-2.32518	0.66676	DHBP synthase RibB-like alpha/beta domain;GTP cyclohydrolase II
AT4G08040	2.65646	0.670611	1-aminocyclopropane-1-carboxylate synthase 11
AT4G13395	3.2519	0.675607	ROTUNDIFOLIA like 12
AT3G19680	2.91063	0.687108	Protein of unknown function (DUF1005)
AT5G61420	-2.34251	0.708017	myb domain protein 28
AT1G04180	2.12026	0.710374	YUCCA 9
AT3G47500	-2.73453	0.716392	cycling DOF factor 3
AT5G64770	-3.17136	0.718129	Encodes a root meristem growth factor (RGF). Belongs to a family of functionally redundant homologous peptides that are secreted, tyrosine-sulfated, and expressed mainly in the stem cell area and the innermost layer of central columella cells. RGFs are required for maintenance of the root stem cell niche and transit amplifying cell proliferation. Members of this family include: At5g60810 (RGF1), …
AT4G13495	-2.02685	0.720898	other RNA
AT3G59900	2.41594	0.722049	auxin-regulated gene involved in organ size
AT1G22470	2.14683	0.727391	unknown protein; BEST Arabidopsis thaliana protein match is: unknown protein (TAIR:AT1G72240.1); Has 1693 Blast hits to 236 proteins in 54 species: Archae - 0; Bacteria - 8; Metazoa - 451; Fungi - 116; Plants - 94; Viruses - 2; Other Eukaryotes - 1022 (source: NCBI BLink).
AT5G50260	2.23054	0.728694	Cysteine proteinases superfamily protein
AT4G01250	2.33723	0.733611	WRKY family transcription factor
AT4G00165	-2.37629	0.737379	Bifunctional inhibitor/lipid-transfer protein/seed storage 2S albumin superfamily protein
AT1G07900	3.27569	0.745649	LOB domain-containing protein 1
AT1G72330	2.55582	0.753182	alanine aminotransferase 2
AT5G57760	2.16399	0.753249	unknown protein; Has 5 Blast hits to 5 proteins in 2 species: Archae - 0; Bacteria - 0; Metazoa - 0; Fungi - 0; Plants - 5; Viruses - 0; Other Eukaryotes - 0 (source: NCBI BLink).
AT5G01740	5.16766	0.771622	Nuclear transport factor 2 (NTF2) family protein
AT2G16367	-4.28687	0.774915	Encodes a defensin-like (DEFL) family protein.
AT5G36120	-2.8243	0.777366	cofactor assembly, complex C (B6F)
AT1G03130	-3.04589	0.778944	photosystem I subunit D-2
AT4G32280	3.23115	0.78782	indole-3-acetic acid inducible 29
AT5G57560	4.67213	0.792292	Xyloglucan endotransglucosylase/hydrolase family protein
AT2G03310	-2.27568	0.797315	unknown protein; Has 17 Blast hits to 17 proteins in 6 species: Archae - 0; Bacteria - 0; Metazoa - 0; Fungi - 0; Plants - 17; Viruses - 0; Other Eukaryotes - 0 (source: NCBI BLink).
AT3G48200	-2.27511	0.797502	unknown protein; FUNCTIONS IN: molecular_function unknown; INVOLVED IN: biological_process unknown; LOCATED IN: endomembrane system; EXPRESSED IN: 21 plant structures; EXPRESSED DURING: 13 growth stages; Has 210 Blast hits to 148 proteins in 42 species: Archae - 0; Bacteria - 118; Metazoa - 0; Fungi - 0; Plants - 48; Viruses - 0; Other Eukaryotes - 44 (source: NCBI BLink).
AT2G28400	3.77951	0.797702	Protein of unknown function, DUF584
AT1G06040	-2.4225	0.812045	B-box zinc finger family protein
AT1G71030	-2.19261	0.819226	MYB-like 2
AT5G39860	-3.38766	0.819841	basic helix-loop-helix (bHLH) DNA-binding family protein
AT4G02770	-2.55659	0.82546	photosystem I subunit D-1
AT1G06980	-2.38487	0.835018	unknown protein; FUNCTIONS IN: molecular_function unknown; INVOLVED IN: biological_process unknown; LOCATED IN: endomembrane system; EXPRESSED IN: sepal, male gametophyte, carpel; EXPRESSED DURING: 4 anthesis; BEST Arabidopsis thaliana protein match is: unknown protein (TAIR:AT2G30230.1); Has 159 Blast hits to 159 proteins in 13 species: Archae - 0; Bacteria - 0; Metazoa - 0; Fungi - 0; Plants - …
AT5G44190	-4.06707	0.841441	GOLDEN2-like 2
AT4G10270	4.24649	0.850834	Wound-responsive family protein
AT2G27080	2.29724	0.854592	Late embryogenesis abundant (LEA) hydroxyproline-rich glycoprotein family
AT3G59400	-3.12596	0.869605	enzyme binding;tetrapyrrole binding
AT5G49730	-3.93092	0.870649	ferric reduction oxidase 6
AT1G72430	2.07099	0.871619	SAUR-like auxin-responsive protein family
AT1G74670	-3.09129	0.879142	Gibberellin-regulated family protein
AT5G67390	-2.62165	0.925159	unknown protein; BEST Arabidopsis thaliana protein match is: Plant protein of unknown function (DUF863) (TAIR:AT1G69360.1); Has 1807 Blast hits to 1807 proteins in 277 species: Archae - 0; Bacteria - 0; Metazoa - 736; Fungi - 347; Plants - 385; Viruses - 0; Other Eukaryotes - 339 (source: NCBI BLink).
AT1G29430	-2.11907	0.968871	SAUR-like auxin-responsive protein family
AT4G02170	4.27498	0.983443	unknown protein; BEST Arabidopsis thaliana protein match is: unknown protein (TAIR:AT5G38700.1); Has 53 Blast hits to 53 proteins in 10 species: Archae - 0; Bacteria - 0; Metazoa - 0; Fungi - 0; Plants - 53; Viruses - 0; Other Eukaryotes - 0 (source: NCBI BLink).
AT2G32100	-2.96146	1.01877	ovate family protein 16
AT4G27657	2.49559	1.0415	unknown protein; FUNCTIONS IN: molecular_function unknown; INVOLVED IN: biological_process unknown; LOCATED IN: endomembrane system; EXPRESSED IN: 15 plant structures; EXPRESSED DURING: 9 growth stages; BEST Arabidopsis thaliana protein match is: unknown protein (TAIR:AT5G54145.1); Has 30201 Blast hits to 17322 proteins in 780 species: Archae - 12; Bacteria - 1396; Metazoa - 17338; Fungi - 3422; …
AT2G46790	-3.53335	1.0498	pseudo-response regulator 9
AT4G03400	-3.29485	1.05072	Auxin-responsive GH3 family protein
AT3G12320	-3.2518	1.07265	unknown protein; BEST Arabidopsis thaliana protein match is: unknown protein (TAIR:AT5G06980.4); Has 102 Blast hits to 102 proteins in 16 species: Archae - 0; Bacteria - 0; Metazoa - 0; Fungi - 0; Plants - 98; Viruses - 0; Other Eukaryotes - 4 (source: NCBI BLink).
AT2G04050	3.42973	1.09029	MATE efflux family protein
AT5G62430	-2.0411	1.1034	cycling DOF factor 1
AT4G13575	-2.69339	1.28728	unknown protein; FUNCTIONS IN: molecular_function unknown; INVOLVED IN: biological_process unknown; LOCATED IN: cellular_component unknown; Has 30201 Blast hits to 17322 proteins in 780 species: Archae - 12; Bacteria - 1396; Metazoa - 17338; Fungi - 3422; Plants - 5037; Viruses - 0; Other Eukaryotes - 2996 (source: NCBI BLink).
AT5G54190	-2.99063	1.34304	protochlorophyllide oxidoreductase A
AT4G19170	-4.75174	1.39016	nine-cis-epoxycarotenoid dioxygenase 4
AT1G29460	-2.11046	1.39423	SAUR-like auxin-responsive protein family
AT5G10250	-2.52792	1.42075	Phototropic-responsive NPH3 family protein
AT4G27310	-2.52701	1.49208	B-box type zinc finger family protein
AT2G30766	-4.20274	1.6066	unknown protein; FUNCTIONS IN: molecular_function unknown; INVOLVED IN: biological_process unknown; LOCATED IN: cellular_component unknown; Has 30201 Blast hits to 17322 proteins in 780 species: Archae - 12; Bacteria - 1396; Metazoa - 17338; Fungi - 3422; Plants - 5037; Viruses - 0; Other Eukaryotes - 2996 (source: NCBI BLink).
AT5G18020	-2.66726	1.63501	SAUR-like auxin-responsive protein family
AT5G18030	-2.39516	1.67895	SAUR-like auxin-responsive protein family
AT4G38840	-2.81534	1.74386	SAUR-like auxin-responsive protein family
AT4G38860	-4.14904	1.8067	SAUR-like auxin-responsive protein family
AT1G13609	-2.83194	2.01375	Defensin-like (DEFL) family protein
