# Supplementary material for: An Arabidopsis Nucleoporin NUP85 modulates plant responses to ABA and salt stress
Source: PLoS Genet. 2017 Dec 12;13(12):e1007124. doi: 10.1371/journal.pgen.1007124 (PMC5741264; doi:10.1371/journal.pgen.1007124)
Supplement: S5 Table — (XLSX) [file pgen.1007124.s014.xlsx]

## Sheet: Sheet1
Accession	Description	Sum PEP Score	Coverage	# Peptides	# PSMs	# Unique Peptides	# AAs	MW [kDa]	calc. pI	Found in NUP85-MYC-1: [S1] F1: Sample	WT Col-0-1	WT Col-0 2	Found in NUP85-MYC-2: [S4] F4: Sample	Area: F1: NUP85-MYC-Replicate 1	WT Col-0-1	WT Col-0 2	Area: F4: NUP85-MYC Replicate 2
AT1G33410.2	NUP160	375.017	52.9255	66	122	66	1504	169.317	6.14	High	Not Found	Not Found	High	180000000			1100000000
AT4G32910.1	NUP85	280.032	81.1453	51	110	51	716	80.797	6.57	High	High	Not Found	High	660000000	2600000		1400000000
AT2G05120.1	Nup133	252.714	49.4942	53	72	53	1285	144.507	5.55	High	Not Found	Not Found	High	64000000			300000000
AT2G39810.1	HOS1	215.154	47.7886	34	72	34	927	105.163	5.68	High	Not Found	Not Found	High	180000000			490000000
AT1G80680.1	NUP96	169.825	39.7706	30	55	30	1046	119.079	5.19	High	Not Found	Not Found	High	92000000			310000000
AT3G14120.2	NUP107	160.118	36.2117	29	48	29	1077	122.444	5.12	High	Not Found	Not Found	High	47000000			280000000
AT1G64350.1	Seh1	97.6141	53.9877	14	32	14	326	35.673	5.06	High	Not Found	Not Found	High	140000000			930000000
AT2G30050.1	Sec13	96.9802	83.4437	18	38	17	302	32.622	5.74	High	High	High	High	90000000	10000000	7400000	430000000
AT3G01340.1	Sec13A, Transducin/WD40 repeat-like superfamily protein	92.9667	71.8543	15	36	14	302	32.61	6.05	High	High	High	High	20000000	11000000	9900000	230000000
AT4G30840.1	NUP43	84.4913	46.2604	15	32	15	361	39.329	4.89	High	High	High	High	290000000	1800000	1800000	300000000
AT4G32640.1	Sec23/Sec24 protein transport family protein	46.6351	15.1852	11	18	7	1080	116.217	7.87	High	Not Found	Not Found	High	4900000			24000000
AT4G29220.1	Phosphofructokinase 1	28.9163	20.7188	8	14	5	473	51.958	7.55	High	Not Found	Not Found	High	3900000			31000000
AT4G13780.1	methionine--tRNA ligase, putative / methionyl-tRNA synthetase	28.1623	11.4178	6	9	6	797	89.796	7.01	High	Not Found	Not Found	High	3500000			7700000
AT3G62830.1	NAD(P)-binding Rossmann-fold superfamily protein	25.3409	22.4719	7	10	2	445	49.94	9.14	High	Not Found	Not Found	High	18000000			7800000
AT4G04920.1	MED16	24.8594	6.72926	6	7	6	1278	138.1	6.2	High	Not Found	Not Found	High	2000000			22000000
AT5G06770.1	KH domain-containing protein / zinc finger (CCCH type) family protein	23.1733	26.25	4	6	4	240	25.352	9.6	High	Not Found	Not Found	High	8500000			22000000
AT5G45620.1	Proteasome component (PCI) domain protein	21.1045	19.6891	6	8	2	386	44.14	5.31	High	Not Found	Not Found	High	11000000			33000000
AT4G10610.1	CTC-interacting domain 12	20.7602	17.8571	5	10	2	336	36.757	7.77	High	Not Found	Not Found	High	6800000			27000000
AT5G19550.1	aspartate aminotransferase 2	18.1458	13.8272	5	5	3	405	44.239	7.28	High	Not Found	Not Found	High	5300000			24000000
AT1G32790.2	CTC-interacting domain 11	17.4053	14.532	5	10	2	406	44.286	7.12	High	Not Found	Not Found	High	4500000			22000000
AT2G20360.1	NAD(P)-binding Rossmann-fold superfamily protein	17.1898	10.4478	3	4	3	402	43.908	9.23	High	Not Found	Not Found	High	1600000			19000000
AT1G48090.1	Calcium-dependent lipid-binding family protein	17.1478	1.61602	5	5	5	4146	461.72	6.46	High	Not Found	Not Found	High	3500000			9300000
AT3G49390.2	CTC-interacting domain 10	17.0909	14.4476	4	8	3	353	38.713	6.79	High	Not Found	Not Found	High	7700000			11000000
AT5G23740.1	ribosomal protein S11-beta	16.8129	38.3648	6	13	3	159	17.738	10.61	High	Not Found	High	High	13000000			4500000
AT2G30210.1	Laccase 3	16.4807	11.4035	5	6	5	570	63.986	9.63	High	Not Found	Not Found	High	6700000			68000000
AT3G04740.1	MED14	16.2327	4.40399	5	5	5	1703	185.393	7.42	High	Not Found	Not Found	High	2900000			10000000
AT3G62010.1	unknown protein	16.2154	3.82775	3	3	3	1254	141.461	7.02	High	Not Found	Not Found	High	2700000			2700000
AT5G66420.2	unknown protein	15.338	9.01857	4	5	4	754	80.668	5.73	High	Not Found	Not Found	High	36000000			4200000
AT1G03330.1	Small nuclear ribonucleoprotein family protein	15.3246	40.8602	3	5	3	93	10.688	7.44	High	Not Found	Not Found	High	8900000			25000000
AT3G56460.1	GroES-like zinc-binding alcohol dehydrogenase family protein	15.2935	10.0575	3	5	3	348	37.242	9.25	High	Not Found	Not Found	High	5000000			24000000
AT2G37550.1	ARF-GAP domain 7	14.9807	7.67544	3	5	2	456	49.221	6.33	High	Not Found	Not Found	High	3000000			17000000
AT5G43780.1	Pseudouridine synthase/archaeosine transglycosylase-like family protein	13.6409	11.7271	6	9	3	469	52.093	8.87	High	Not Found	Not Found	High	2400000			11000000
AT1G32900.1	UDP-Glycosyltransferase superfamily protein	13.0369	7.37705	3	5	3	610	66.836	8.53	High	Not Found	Not Found	High	4200000			16000000
AT3G13160.1	Tetratricopeptide repeat (TPR)-like superfamily protein	12.8989	8.12183	2	3	2	394	44.899	8.03	High	Not Found	Not Found	High	4100000			9900000
AT1G30380.1	Photosystem I subunit K	11.9013	35.3846	3	3	3	130	13.198	10.51	High	Not Found	Not Found	High	16000000			77000000
AT5G51980.2	Transducin/WD40 repeat-like superfamily protein	11.6244	7.67494	2	5	2	443	47.957	7.65	High	Not Found	High	High	4100000		910000	13000000
AT2G18740.1	Small nuclear ribonucleoprotein family protein	11.5018	36.3636	3	5	3	88	10.292	9.89	High	Not Found	Not Found	High	6100000			41000000
AT5G20830.1	Sucrose synthase 1	9.90241	6.43564	5	5	5	808	92.939	6.2	High	Not Found	Not Found	High	4100000			7100000
AT4G23690.1	Disease resistance-responsive (dirigent-like protein) family protein	9.76522	13.9037	2	2	2	187	21.398	8.35	High	Not Found	Not Found	High	3700000			7700000
AT1G20230.1	Pentatricopeptide repeat (PPR) superfamily protein	9.72934	4.21053	3	3	3	760	84.808	7.21	High	Not Found	Not Found	High	3500000			14000000
AT1G05190.1	Ribosomal protein L6 family	9.39225	17.9372	3	3	3	223	24.69	9.89	High	Not Found	Not Found	High	4600000			19000000
AT4G30700.1	Pentatricopeptide repeat (PPR) superfamily protein	8.95414	3.15657	2	2	2	792	88.72	7.37	High	Not Found	Not Found	High	8300000			13000000
AT4G01480.1	pyrophosphorylase 5	8.93722	13.4259	2	3	2	216	24.694	6.54	High	Not Found	Not Found	High	24000000			40000000
AT5G55070.1	dihydrolipoamide succinyltransferase	7.75048	8.83621	3	3	3	464	50.102	9.14	High	Not Found	Not Found	High	1400000			10000000
AT2G22370.1	MED18	7.332	11.4155	2	2	2	219	23.35	6.52	High	Not Found	Not Found	High	23000000			15000000
AT2G43810.1	Small nuclear ribonucleoprotein family protein	6.42519	30.7692	3	4	3	91	9.722	8.1	High	Not Found	Not Found	High	13000000			24000000
AT5G25940.1	early nodulin-related	6.16634	15.6522	1	2	1	115	12.262	10.27	High	Not Found	Not Found	High	2200000			18000000
AT2G47710.1	Adenine nucleotide alpha hydrolases-like superfamily protein	5.76081	16.6667	2	3	2	162	17.29	7.88	High	Not Found	Not Found	High	2300000			35000000
AT5G07370.3	inositol polyphosphate kinase 2 alpha	5.08241	7.69231	2	2	2	286	31.926	5.64	High	Not Found	Not Found	High	3100000			6400000
AT1G64440.1	NAD(P)-binding Rossmann-fold superfamily protein	4.30526	8.62069	2	2	2	348	38.099	5.83	High	Not Found	Not Found	High	3500000			11000000
AT4G16130.1	arabinose kinase	3.20565	0.962464	1	2	1	1039	114.189	6.3	High	Not Found	Not Found	High	2500000			9100000
AT5G27720.1	Small nuclear ribonucleoprotein family protein	3.1321	15.5039	2	4	2	129	14.314	9.92	High	Not Found	High	High	20000000		4200000	11000000
AT3G54400.1	Eukaryotic aspartyl protease family protein	3.01642	2.35294	1	2	1	425	45.446	9.09	High	Not Found	Not Found	High	2800000			9400000
AT3G01180.1	starch synthase 2	2.97222	3.28283	2	2	2	792	87.538	6.93	High	Not Found	Not Found	High	2500000			16000000
AT3G54640.1	tryptophan synthase alpha chain	2.66075	7.05128	1	3	1	312	33.179	7.28	High	Not Found	Not Found	High	2100000			28000000
