# Supplementary material for: An Arabidopsis Nucleoporin NUP85 modulates plant responses to ABA and salt stress
Source: PLoS Genet. 2017 Dec 12;13(12):e1007124. doi: 10.1371/journal.pgen.1007124 (PMC5741264; doi:10.1371/journal.pgen.1007124)
Supplement: S6 Table — (XLSX) [file pgen.1007124.s015.xlsx]

## Sheet: Sheet1
genomic-NUP85 F:	CACC CTCTGCATCAACTCTGCATACATG
genomic NUP85 R:	ACATTCTTCGAGAAAAGCACGTCCGAG
CDS-NUP85 F:	CACC ATGCCGGGTATGTCTTCGGAAT
CDS-NUP85 R:	ACATTCTTCGAGAAAAGCACGTC
MED18 F	CACC ATGTCAATGG AGTGTGTGGT
MED18 R	CAATGTAGTACCTCCTC CATCCG
HOS1 F	CACC ATGGATACGA GAGAAATCAA CGG
HOS1 R	TCTTGCTGCGA ATCTACGTCTCCT
Sec13A F	CACC ATGCCTCCTC AGAAGATTGAAACT
Sec13A R	TGGCTCAACAACAGTC ACTTGTTC
T-DNA mutant primers
SALK-113274 LP:	ATGTTTCCAATGATGCACTCC
SALK-113274 RP:	AATACCATTTTGCATTGCAGG
SALK-133369C LP:	TGTATCAGACTGCGTGGTGAG
SALK-133369C RP:	ATTCGTGGCATTTTTGAAATG
SALK_126801 LP	TTACCTGAATATGTCCACCCG	nup160
SALK_126801 RP	CAGCCCTTGAGCAAGTAGATG	nup160
SALK_022717 LP	ATCTGTGATTGCAAACGATCC	seh1
SALK_022717 RP	TTGAGCTCTTGAATCCATTGG	seh1
SALK_092608 LP	CATGCATTCCAATTTTATGCC	nup133
SALK_092608 RP	AATGGAGAAGCTAGAAACCGG	nup133
SALK_095344 LP	ATCATTGGAAAATGAAAGGGC	nup43
SALK_095344 RP	AATCCATTCCCATCAAAGACC	nup43
SALK_057072 LP	AACGAATGCAACAGAGAGTGG	nup107
SALK_057072 RP	TTGTTGTTAGAAGGTGGTCGG	nup107
SALK_045825 LP	TTGTTCCCACTCTCCATCAAC	sec13
SALK_045825 RP	TGCTTACCATATGGTCTTGGC	sec13
SALK_069312 LP	TGGACCGCATATTTCAGGTAG	hos1
SALK_069312 RP	AAGGCACGATAATGGTCTTCC	hos1
SALK_LBb1.3	ATTTTGCCGATTTCGGAAC
qRT-PCR primers
NUP85-qF	GAAGCTGTTGAATTGGCCCG
NUP85-qR	GAACCCACAGCTTGAGCAGA
LUC qPCR F:	AAGCGAAGGTTGTGGATCTGGA
LUC qPCR R:	TCAATCAAGGCGTTGGTCGCTT
RD29A-qF	GCCGACGGGATTTGACG
RD29A-qR	GCCGGAAATTTATCCTCTTCTGA
RD29B-qF	GGCGGGCAAAGCGAG
RD29B-qR	TGCCCGTAAGCAGTAACAGATC
COR15A-qF	AACGAGGCCACAAAGAAAGC
COR15A-qR	CAGCTTCTTTACCCAATGTATCTGC
COR47-qF	ACAAGCCTAGTGTCATCGAAAAGC
COR47-qR	TCTTCATCGCTCGAAGAGGAAG
ACTIN2-qF	CTAAGCTCTCAAGATCAAAGGC
ACTIN2-qR	AACATTGCAAAGAGTTTCAAGG
ChIP primers
RD29A TATA F	AGTGAGACCCTCCTCTGTTTT
RD29A TATA R	CTGCTGGTGTGTGTTGAGTG
RD29B TATA F	GGTTCGGCCATATGTCATCG
RD29B TATA R	ACCCTCTTTGTTCTAGTGTTGT
COR15A TATA F	ACTCCTCCTTTCATTTCCAAACA
COR15A TATA R	AGCTCCTGAGAAAGACATCGC
